# Supplementary material for: Under the name of “Lua”: revisiting genetic heterogeneity and population ancestry of Austroasiatic speakers in northern Thailand through genomic analysis
Source: BMC Genomics. 2024 Oct 14;25:956. doi: 10.1186/s12864-024-10865-3 (PMC11472482; doi:10.1186/s12864-024-10865-3)
Supplement: Supplementary file 1 — Supplementary Material 1 [file 12864_2024_10865_MOESM1_ESM.xlsx]

## Sheet: TableS1
Table S1 General information concerning populations and samples studied
No.	Code	Populations	Region	Country	Type of sample	Period	Language family	Group	Reference
1	RLW401	Lwa1	Southeast Asia	Thailand	Modern	Present	Austroasiatic	LawaRLW4	This study
2	RLW403	Lwa1	Southeast Asia	Thailand	Modern	Present	Austroasiatic	LawaRLW4	This study
3	RLW405	Lwa1	Southeast Asia	Thailand	Modern	Present	Austroasiatic	LawaRLW4	This study
4	RLW407	Lwa1	Southeast Asia	Thailand	Modern	Present	Austroasiatic	LawaRLW4	This study
5	RLW411	Lwa1	Southeast Asia	Thailand	Modern	Present	Austroasiatic	LawaRLW4	This study
6	RLW413	Lwa1	Southeast Asia	Thailand	Modern	Present	Austroasiatic	LawaRLW4	This study
7	RLW415	Lwa1	Southeast Asia	Thailand	Modern	Present	Austroasiatic	LawaRLW4	This study
8	RLW419	Lwa1	Southeast Asia	Thailand	Modern	Present	Austroasiatic	LawaRLW4	This study
9	RLW421	Lwa1	Southeast Asia	Thailand	Modern	Present	Austroasiatic	LawaRLW4	This study
10	RLW423	Lwa1	Southeast Asia	Thailand	Modern	Present	Austroasiatic	LawaRLW4	This study
11	RLW425	Lwa1	Southeast Asia	Thailand	Modern	Present	Austroasiatic	LawaRLW4	This study
12	RLW427	Lwa1	Southeast Asia	Thailand	Modern	Present	Austroasiatic	LawaRLW4	This study
13	RLW429	Lwa1	Southeast Asia	Thailand	Modern	Present	Austroasiatic	LawaRLW4	This study
14	RLW431	Lwa1	Southeast Asia	Thailand	Modern	Present	Austroasiatic	LawaRLW4	This study
15	RLW435	Lwa1	Southeast Asia	Thailand	Modern	Present	Austroasiatic	LawaRLW4	This study
16	RLW437	Lwa1	Southeast Asia	Thailand	Modern	Present	Austroasiatic	LawaRLW4	This study
17	RLW439	Lwa1	Southeast Asia	Thailand	Modern	Present	Austroasiatic	LawaRLW4	This study
18	RLW441	Lwa1	Southeast Asia	Thailand	Modern	Present	Austroasiatic	LawaRLW4	This study
19	RLW443	Lwa1	Southeast Asia	Thailand	Modern	Present	Austroasiatic	LawaRLW4	This study
20	RLW445	Lwa1	Southeast Asia	Thailand	Modern	Present	Austroasiatic	LawaRLW4	This study
21	LUA101	Lwa2	Southeast Asia	Thailand	Modern	Present	Austroasiatic	LawaLUA1	This study
22	LUA103	Lwa2	Southeast Asia	Thailand	Modern	Present	Austroasiatic	LawaLUA1	This study
23	LUA105	Lwa2	Southeast Asia	Thailand	Modern	Present	Austroasiatic	LawaLUA1	This study
24	LUA106	Lwa2	Southeast Asia	Thailand	Modern	Present	Austroasiatic	LawaLUA1	This study
25	LUA108	Lwa2	Southeast Asia	Thailand	Modern	Present	Austroasiatic	LawaLUA1	This study
26	LUA109	Lwa2	Southeast Asia	Thailand	Modern	Present	Austroasiatic	LawaLUA1	This study
27	LUA110	Lwa2	Southeast Asia	Thailand	Modern	Present	Austroasiatic	LawaLUA1	This study
28	LUA111	Lwa2	Southeast Asia	Thailand	Modern	Present	Austroasiatic	LawaLUA1	This study
29	LUA112	Lwa2	Southeast Asia	Thailand	Modern	Present	Austroasiatic	LawaLUA1	This study
30	LUA114	Lwa2	Southeast Asia	Thailand	Modern	Present	Austroasiatic	LawaLUA1	This study
31	LUA122	Lwa2	Southeast Asia	Thailand	Modern	Present	Austroasiatic	LawaLUA1	This study
32	LUA124	Lwa2	Southeast Asia	Thailand	Modern	Present	Austroasiatic	LawaLUA1	This study
33	LUA126	Lwa2	Southeast Asia	Thailand	Modern	Present	Austroasiatic	LawaLUA1	This study
34	LUA128	Lwa2	Southeast Asia	Thailand	Modern	Present	Austroasiatic	LawaLUA1	This study
35	LUA132	Lwa2	Southeast Asia	Thailand	Modern	Present	Austroasiatic	LawaLUA1	This study
36	RLW601	Lwa3	Southeast Asia	Thailand	Modern	Present	Austroasiatic	LawaRLW6	This study
37	RLW602	Lwa3	Southeast Asia	Thailand	Modern	Present	Austroasiatic	LawaRLW6	This study
38	RLW603	Lwa3	Southeast Asia	Thailand	Modern	Present	Austroasiatic	LawaRLW6	This study
39	RLW604	Lwa3	Southeast Asia	Thailand	Modern	Present	Austroasiatic	LawaRLW6	This study
40	RLW605	Lwa3	Southeast Asia	Thailand	Modern	Present	Austroasiatic	LawaRLW6	This study
41	RLW606	Lwa3	Southeast Asia	Thailand	Modern	Present	Austroasiatic	LawaRLW6	This study
42	RLW607	Lwa3	Southeast Asia	Thailand	Modern	Present	Austroasiatic	LawaRLW6	This study
43	RLW608	Lwa3	Southeast Asia	Thailand	Modern	Present	Austroasiatic	LawaRLW6	This study
44	RLW609	Lwa3	Southeast Asia	Thailand	Modern	Present	Austroasiatic	LawaRLW6	This study
45	RLW610	Lwa3	Southeast Asia	Thailand	Modern	Present	Austroasiatic	LawaRLW6	This study
46	RLW611	Lwa3	Southeast Asia	Thailand	Modern	Present	Austroasiatic	LawaRLW6	This study
47	RLW612	Lwa3	Southeast Asia	Thailand	Modern	Present	Austroasiatic	LawaRLW6	This study
48	RLW613	Lwa3	Southeast Asia	Thailand	Modern	Present	Austroasiatic	LawaRLW6	This study
49	RLW615	Lwa3	Southeast Asia	Thailand	Modern	Present	Austroasiatic	LawaRLW6	This study
50	RLW105	Lavue1	Southeast Asia	Thailand	Modern	Present	Austroasiatic	LawaRLW1	This study
51	RLW106	Lavue1	Southeast Asia	Thailand	Modern	Present	Austroasiatic	LawaRLW1	This study
52	RLW107	Lavue1	Southeast Asia	Thailand	Modern	Present	Austroasiatic	LawaRLW1	This study
53	RLW108	Lavue1	Southeast Asia	Thailand	Modern	Present	Austroasiatic	LawaRLW1	This study
54	RLW109	Lavue1	Southeast Asia	Thailand	Modern	Present	Austroasiatic	LawaRLW1	This study
55	RLW111	Lavue1	Southeast Asia	Thailand	Modern	Present	Austroasiatic	LawaRLW1	This study
56	RLW112	Lavue1	Southeast Asia	Thailand	Modern	Present	Austroasiatic	LawaRLW1	This study
57	RLW113	Lavue1	Southeast Asia	Thailand	Modern	Present	Austroasiatic	LawaRLW1	This study
58	RLW114	Lavue1	Southeast Asia	Thailand	Modern	Present	Austroasiatic	LawaRLW1	This study
59	RLW116	Lavue1	Southeast Asia	Thailand	Modern	Present	Austroasiatic	LawaRLW1	This study
60	RLW117	Lavue1	Southeast Asia	Thailand	Modern	Present	Austroasiatic	LawaRLW1	This study
61	RLW118	Lavue1	Southeast Asia	Thailand	Modern	Present	Austroasiatic	LawaRLW1	This study
62	RLW119	Lavue1	Southeast Asia	Thailand	Modern	Present	Austroasiatic	LawaRLW1	This study
63	RLW120	Lavue1	Southeast Asia	Thailand	Modern	Present	Austroasiatic	LawaRLW1	This study
64	RLW122	Lavue1	Southeast Asia	Thailand	Modern	Present	Austroasiatic	LawaRLW1	This study
65	RLW123	Lavue1	Southeast Asia	Thailand	Modern	Present	Austroasiatic	LawaRLW1	This study
66	RLW124	Lavue1	Southeast Asia	Thailand	Modern	Present	Austroasiatic	LawaRLW1	This study
67	RLW125	Lavue1	Southeast Asia	Thailand	Modern	Present	Austroasiatic	LawaRLW1	This study
68	RLW127	Lavue1	Southeast Asia	Thailand	Modern	Present	Austroasiatic	LawaRLW1	This study
69	RLW128	Lavue1	Southeast Asia	Thailand	Modern	Present	Austroasiatic	LawaRLW1	This study
70	RLW130	Lavue1	Southeast Asia	Thailand	Modern	Present	Austroasiatic	LawaRLW1	This study
71	RLW133	Lavue1	Southeast Asia	Thailand	Modern	Present	Austroasiatic	LawaRLW1	This study
72	RLW134	Lavue1	Southeast Asia	Thailand	Modern	Present	Austroasiatic	LawaRLW1	This study
73	RLW135	Lavue1	Southeast Asia	Thailand	Modern	Present	Austroasiatic	LawaRLW1	This study
74	RLW136	Lavue1	Southeast Asia	Thailand	Modern	Present	Austroasiatic	LawaRLW1	This study
75	RLW202	Lavue2	Southeast Asia	Thailand	Modern	Present	Austroasiatic	LawaRLW2	This study
76	RLW204	Lavue2	Southeast Asia	Thailand	Modern	Present	Austroasiatic	LawaRLW2	This study
77	RLW205	Lavue2	Southeast Asia	Thailand	Modern	Present	Austroasiatic	LawaRLW2	This study
78	RLW207	Lavue2	Southeast Asia	Thailand	Modern	Present	Austroasiatic	LawaRLW2	This study
79	RLW208	Lavue2	Southeast Asia	Thailand	Modern	Present	Austroasiatic	LawaRLW2	This study
80	RLW211	Lavue2	Southeast Asia	Thailand	Modern	Present	Austroasiatic	LawaRLW2	This study
81	RLW213	Lavue2	Southeast Asia	Thailand	Modern	Present	Austroasiatic	LawaRLW2	This study
82	RLW214	Lavue2	Southeast Asia	Thailand	Modern	Present	Austroasiatic	LawaRLW2	This study
83	RLW215	Lavue2	Southeast Asia	Thailand	Modern	Present	Austroasiatic	LawaRLW2	This study
84	RLW217	Lavue2	Southeast Asia	Thailand	Modern	Present	Austroasiatic	LawaRLW2	This study
85	RLW218	Lavue2	Southeast Asia	Thailand	Modern	Present	Austroasiatic	LawaRLW2	This study
86	RLW221	Lavue2	Southeast Asia	Thailand	Modern	Present	Austroasiatic	LawaRLW2	This study
87	RLW222	Lavue2	Southeast Asia	Thailand	Modern	Present	Austroasiatic	LawaRLW2	This study
88	RLW224	Lavue2	Southeast Asia	Thailand	Modern	Present	Austroasiatic	LawaRLW2	This study
89	RLW226	Lavue2	Southeast Asia	Thailand	Modern	Present	Austroasiatic	LawaRLW2	This study
90	LW108.HO	Lavue3	Southeast Asia	Thailand	Modern	Present	Austroasiatic	LawaLW1	Changmai et al., 2022
91	LW123.HO	Lavue3	Southeast Asia	Thailand	Modern	Present	Austroasiatic	LawaLW1	Changmai et al., 2022
92	LW116.HO	Lavue3	Southeast Asia	Thailand	Modern	Present	Austroasiatic	LawaLW1	Changmai et al., 2022
93	LW120.HO	Lavue3	Southeast Asia	Thailand	Modern	Present	Austroasiatic	LawaLW1	Changmai et al., 2022
94	LW135.HO	Lavue3	Southeast Asia	Thailand	Modern	Present	Austroasiatic	LawaLW1	Changmai et al., 2022
95	LW149.HO	Lavue3	Southeast Asia	Thailand	Modern	Present	Austroasiatic	LawaLW1	Changmai et al., 2022
96	LW107.HO	Lavue3	Southeast Asia	Thailand	Modern	Present	Austroasiatic	LawaLW1	Changmai et al., 2022
97	LW124.HO	Lavue3	Southeast Asia	Thailand	Modern	Present	Austroasiatic	LawaLW1	Changmai et al., 2022
98	LW131.HO	Lavue3	Southeast Asia	Thailand	Modern	Present	Austroasiatic	LawaLW1	Changmai et al., 2022
99	LW113.HO	Lavue3	Southeast Asia	Thailand	Modern	Present	Austroasiatic	LawaLW1	Changmai et al., 2022
100	LW611	Lavue4	Southeast Asia	Thailand	Modern	Present	Austroasiatic	Lawa_Western	Kutanan et al., 2021
101	LW612	Lavue4	Southeast Asia	Thailand	Modern	Present	Austroasiatic	Lawa_Western	Kutanan et al., 2021
102	LW615	Lavue4	Southeast Asia	Thailand	Modern	Present	Austroasiatic	Lawa_Western	Kutanan et al., 2021
103	LW617	Lavue4	Southeast Asia	Thailand	Modern	Present	Austroasiatic	Lawa_Western	Kutanan et al., 2021
104	LW601	Lavue4	Southeast Asia	Thailand	Modern	Present	Austroasiatic	Lawa_Western	Kutanan et al., 2021
105	LW603	Lavue4	Southeast Asia	Thailand	Modern	Present	Austroasiatic	Lawa_Western	Kutanan et al., 2021
106	LW625	Lavue4	Southeast Asia	Thailand	Modern	Present	Austroasiatic	Lawa_Western	Kutanan et al., 2021
107	LW609	Lavue4	Southeast Asia	Thailand	Modern	Present	Austroasiatic	Lawa_Western	Kutanan et al., 2021
108	LW524	Lavue5	Southeast Asia	Thailand	Modern	Present	Austroasiatic	Lawa_Eastern	Kutanan et al., 2021
109	LW502	Lavue5	Southeast Asia	Thailand	Modern	Present	Austroasiatic	Lawa_Eastern	Kutanan et al., 2021
110	LW526	Lavue5	Southeast Asia	Thailand	Modern	Present	Austroasiatic	Lawa_Eastern	Kutanan et al., 2021
111	LW504	Lavue5	Southeast Asia	Thailand	Modern	Present	Austroasiatic	Lawa_Eastern	Kutanan et al., 2021
112	LW528	Lavue5	Southeast Asia	Thailand	Modern	Present	Austroasiatic	Lawa_Eastern	Kutanan et al., 2021
113	LW506	Lavue5	Southeast Asia	Thailand	Modern	Present	Austroasiatic	Lawa_Eastern	Kutanan et al., 2021
114	LW510	Lavue5	Southeast Asia	Thailand	Modern	Present	Austroasiatic	Lawa_Eastern	Kutanan et al., 2021
115	LW514	Lavue5	Southeast Asia	Thailand	Modern	Present	Austroasiatic	Lawa_Eastern	Kutanan et al., 2021
116	LW520	Lavue5	Southeast Asia	Thailand	Modern	Present	Austroasiatic	Lawa_Eastern	Kutanan et al., 2021
117	LW522	Lavue5	Southeast Asia	Thailand	Modern	Present	Austroasiatic	Lawa_Eastern	Kutanan et al., 2021
118	RKU102	Khamu1	Southeast Asia	Thailand	Modern	Present	Austroasiatic	Khamu1	Kampuansai et al., 2023
119	RKU104	Khamu1	Southeast Asia	Thailand	Modern	Present	Austroasiatic	Khamu1	Kampuansai et al., 2023
120	RKU105	Khamu1	Southeast Asia	Thailand	Modern	Present	Austroasiatic	Khamu1	Kampuansai et al., 2023
121	RKU106	Khamu1	Southeast Asia	Thailand	Modern	Present	Austroasiatic	Khamu1	Kampuansai et al., 2023
122	RKU107	Khamu1	Southeast Asia	Thailand	Modern	Present	Austroasiatic	Khamu1	Kampuansai et al., 2023
123	RKU108	Khamu1	Southeast Asia	Thailand	Modern	Present	Austroasiatic	Khamu1	Kampuansai et al., 2023
124	RKU110	Khamu1	Southeast Asia	Thailand	Modern	Present	Austroasiatic	Khamu1	Kampuansai et al., 2023
125	RKU111	Khamu1	Southeast Asia	Thailand	Modern	Present	Austroasiatic	Khamu1	Kampuansai et al., 2023
126	RKU113	Khamu1	Southeast Asia	Thailand	Modern	Present	Austroasiatic	Khamu1	Kampuansai et al., 2023
127	RKU115	Khamu1	Southeast Asia	Thailand	Modern	Present	Austroasiatic	Khamu1	Kampuansai et al., 2023
128	RKU117	Khamu1	Southeast Asia	Thailand	Modern	Present	Austroasiatic	Khamu1	Kampuansai et al., 2023
129	RKU119	Khamu1	Southeast Asia	Thailand	Modern	Present	Austroasiatic	Khamu1	Kampuansai et al., 2023
130	RKU121	Khamu1	Southeast Asia	Thailand	Modern	Present	Austroasiatic	Khamu1	Kampuansai et al., 2023
131	RKU123	Khamu1	Southeast Asia	Thailand	Modern	Present	Austroasiatic	Khamu1	Kampuansai et al., 2023
132	RKU125	Khamu1	Southeast Asia	Thailand	Modern	Present	Austroasiatic	Khamu1	Kampuansai et al., 2023
133	RKU127	Khamu1	Southeast Asia	Thailand	Modern	Present	Austroasiatic	Khamu1	Kampuansai et al., 2023
134	RKU129	Khamu1	Southeast Asia	Thailand	Modern	Present	Austroasiatic	Khamu1	Kampuansai et al., 2023
135	RKU201	Khamu2	Southeast Asia	Thailand	Modern	Present	Austroasiatic	Khamu2	Kampuansai et al., 2023
136	RKU202	Khamu2	Southeast Asia	Thailand	Modern	Present	Austroasiatic	Khamu2	Kampuansai et al., 2023
137	RKU203	Khamu2	Southeast Asia	Thailand	Modern	Present	Austroasiatic	Khamu2	Kampuansai et al., 2023
138	RKU206	Khamu2	Southeast Asia	Thailand	Modern	Present	Austroasiatic	Khamu2	Kampuansai et al., 2023
139	RKU207	Khamu2	Southeast Asia	Thailand	Modern	Present	Austroasiatic	Khamu2	Kampuansai et al., 2023
140	RKU208	Khamu2	Southeast Asia	Thailand	Modern	Present	Austroasiatic	Khamu2	Kampuansai et al., 2023
141	RKU209	Khamu2	Southeast Asia	Thailand	Modern	Present	Austroasiatic	Khamu2	Kampuansai et al., 2023
142	RKU210	Khamu2	Southeast Asia	Thailand	Modern	Present	Austroasiatic	Khamu2	Kampuansai et al., 2023
143	RKU211	Khamu2	Southeast Asia	Thailand	Modern	Present	Austroasiatic	Khamu2	Kampuansai et al., 2023
144	RKU213	Khamu2	Southeast Asia	Thailand	Modern	Present	Austroasiatic	Khamu2	Kampuansai et al., 2023
145	RKU214	Khamu2	Southeast Asia	Thailand	Modern	Present	Austroasiatic	Khamu2	Kampuansai et al., 2023
146	RKU215	Khamu2	Southeast Asia	Thailand	Modern	Present	Austroasiatic	Khamu2	Kampuansai et al., 2023
147	RKU216	Khamu2	Southeast Asia	Thailand	Modern	Present	Austroasiatic	Khamu2	Kampuansai et al., 2023
148	RKU218	Khamu2	Southeast Asia	Thailand	Modern	Present	Austroasiatic	Khamu2	Kampuansai et al., 2023
149	RKU222	Khamu2	Southeast Asia	Thailand	Modern	Present	Austroasiatic	Khamu2	Kampuansai et al., 2023
150	RKU224	Khamu2	Southeast Asia	Thailand	Modern	Present	Austroasiatic	Khamu2	Kampuansai et al., 2023
151	RKU302	Khamu3	Southeast Asia	Thailand	Modern	Present	Austroasiatic	Khamu3	Kampuansai et al., 2023
152	RKU303	Khamu3	Southeast Asia	Thailand	Modern	Present	Austroasiatic	Khamu3	Kampuansai et al., 2023
153	RKU304	Khamu3	Southeast Asia	Thailand	Modern	Present	Austroasiatic	Khamu3	Kampuansai et al., 2023
154	RKU306	Khamu3	Southeast Asia	Thailand	Modern	Present	Austroasiatic	Khamu3	Kampuansai et al., 2023
155	RKU307	Khamu3	Southeast Asia	Thailand	Modern	Present	Austroasiatic	Khamu3	Kampuansai et al., 2023
156	RKU308	Khamu3	Southeast Asia	Thailand	Modern	Present	Austroasiatic	Khamu3	Kampuansai et al., 2023
157	RKU309	Khamu3	Southeast Asia	Thailand	Modern	Present	Austroasiatic	Khamu3	Kampuansai et al., 2023
158	RKU310	Khamu3	Southeast Asia	Thailand	Modern	Present	Austroasiatic	Khamu3	Kampuansai et al., 2023
159	RKU311	Khamu3	Southeast Asia	Thailand	Modern	Present	Austroasiatic	Khamu3	Kampuansai et al., 2023
160	RKU312	Khamu3	Southeast Asia	Thailand	Modern	Present	Austroasiatic	Khamu3	Kampuansai et al., 2023
161	RKU313	Khamu3	Southeast Asia	Thailand	Modern	Present	Austroasiatic	Khamu3	Kampuansai et al., 2023
162	RKU316	Khamu3	Southeast Asia	Thailand	Modern	Present	Austroasiatic	Khamu3	Kampuansai et al., 2023
163	RKU318	Khamu3	Southeast Asia	Thailand	Modern	Present	Austroasiatic	Khamu3	Kampuansai et al., 2023
164	RKU320	Khamu3	Southeast Asia	Thailand	Modern	Present	Austroasiatic	Khamu3	Kampuansai et al., 2023
165	RKU322	Khamu3	Southeast Asia	Thailand	Modern	Present	Austroasiatic	Khamu3	Kampuansai et al., 2023
166	RKU324	Khamu3	Southeast Asia	Thailand	Modern	Present	Austroasiatic	Khamu3	Kampuansai et al., 2023
167	RKU326	Khamu3	Southeast Asia	Thailand	Modern	Present	Austroasiatic	Khamu3	Kampuansai et al., 2023
168	RKU328	Khamu3	Southeast Asia	Thailand	Modern	Present	Austroasiatic	Khamu3	Kampuansai et al., 2023
169	RKU330	Khamu3	Southeast Asia	Thailand	Modern	Present	Austroasiatic	Khamu3	Kampuansai et al., 2023
170	RKU334	Khamu3	Southeast Asia	Thailand	Modern	Present	Austroasiatic	Khamu3	Kampuansai et al., 2023
171	RKU336	Khamu3	Southeast Asia	Thailand	Modern	Present	Austroasiatic	Khamu3	Kampuansai et al., 2023
172	RLA102	Lua1	Southeast Asia	Thailand	Modern	Present	Austroasiatic	LuaRLA1	Kampuansai et al., 2023
173	RLA103	Lua1	Southeast Asia	Thailand	Modern	Present	Austroasiatic	LuaRLA1	Kampuansai et al., 2023
174	RLA107	Lua1	Southeast Asia	Thailand	Modern	Present	Austroasiatic	LuaRLA1	Kampuansai et al., 2023
175	RLA108	Lua1	Southeast Asia	Thailand	Modern	Present	Austroasiatic	LuaRLA1	Kampuansai et al., 2023
176	RLA109	Lua1	Southeast Asia	Thailand	Modern	Present	Austroasiatic	LuaRLA1	Kampuansai et al., 2023
177	RLA111	Lua1	Southeast Asia	Thailand	Modern	Present	Austroasiatic	LuaRLA1	Kampuansai et al., 2023
178	RLA113	Lua1	Southeast Asia	Thailand	Modern	Present	Austroasiatic	LuaRLA1	Kampuansai et al., 2023
179	RLA115	Lua1	Southeast Asia	Thailand	Modern	Present	Austroasiatic	LuaRLA1	Kampuansai et al., 2023
180	RLA118	Lua1	Southeast Asia	Thailand	Modern	Present	Austroasiatic	LuaRLA1	Kampuansai et al., 2023
181	RLA122	Lua1	Southeast Asia	Thailand	Modern	Present	Austroasiatic	LuaRLA1	Kampuansai et al., 2023
182	RLA124	Lua1	Southeast Asia	Thailand	Modern	Present	Austroasiatic	LuaRLA1	Kampuansai et al., 2023
183	RLA126	Lua1	Southeast Asia	Thailand	Modern	Present	Austroasiatic	LuaRLA1	Kampuansai et al., 2023
184	RLA130	Lua1	Southeast Asia	Thailand	Modern	Present	Austroasiatic	LuaRLA1	Kampuansai et al., 2023
185	RLA202	Lua2	Southeast Asia	Thailand	Modern	Present	Austroasiatic	LuaRLA2	Kampuansai et al., 2023
186	RLA204	Lua2	Southeast Asia	Thailand	Modern	Present	Austroasiatic	LuaRLA2	Kampuansai et al., 2023
187	RLA206	Lua2	Southeast Asia	Thailand	Modern	Present	Austroasiatic	LuaRLA2	Kampuansai et al., 2023
188	RLA207	Lua2	Southeast Asia	Thailand	Modern	Present	Austroasiatic	LuaRLA2	Kampuansai et al., 2023
189	RLA208	Lua2	Southeast Asia	Thailand	Modern	Present	Austroasiatic	LuaRLA2	Kampuansai et al., 2023
190	RLA209	Lua2	Southeast Asia	Thailand	Modern	Present	Austroasiatic	LuaRLA2	Kampuansai et al., 2023
191	RLA210	Lua2	Southeast Asia	Thailand	Modern	Present	Austroasiatic	LuaRLA2	Kampuansai et al., 2023
192	RLA211	Lua2	Southeast Asia	Thailand	Modern	Present	Austroasiatic	LuaRLA2	Kampuansai et al., 2023
193	RLA213	Lua2	Southeast Asia	Thailand	Modern	Present	Austroasiatic	LuaRLA2	Kampuansai et al., 2023
194	RLA214	Lua2	Southeast Asia	Thailand	Modern	Present	Austroasiatic	LuaRLA2	Kampuansai et al., 2023
195	RLA215	Lua2	Southeast Asia	Thailand	Modern	Present	Austroasiatic	LuaRLA2	Kampuansai et al., 2023
196	RLA220	Lua2	Southeast Asia	Thailand	Modern	Present	Austroasiatic	LuaRLA2	Kampuansai et al., 2023
197	RLA222	Lua2	Southeast Asia	Thailand	Modern	Present	Austroasiatic	LuaRLA2	Kampuansai et al., 2023
198	RLA226	Lua2	Southeast Asia	Thailand	Modern	Present	Austroasiatic	LuaRLA2	Kampuansai et al., 2023
199	AKHA1.HO	Akha	Southeast Asia	Thailand	Modern	Present	Sino-Tibetan	Southeast_Asian_ST	Changmai et al., 2022
200	AKHA5.HO	Akha	Southeast Asia	Thailand	Modern	Present	Sino-Tibetan	Southeast_Asian_ST	Changmai et al., 2022
201	AKHA12.HO	Akha	Southeast Asia	Thailand	Modern	Present	Sino-Tibetan	Southeast_Asian_ST	Changmai et al., 2022
202	AKHA14.HO	Akha	Southeast Asia	Thailand	Modern	Present	Sino-Tibetan	Southeast_Asian_ST	Changmai et al., 2022
203	AKHA17.HO	Akha	Southeast Asia	Thailand	Modern	Present	Sino-Tibetan	Southeast_Asian_ST	Changmai et al., 2022
204	AKHA18.HO	Akha	Southeast Asia	Thailand	Modern	Present	Sino-Tibetan	Southeast_Asian_ST	Changmai et al., 2022
205	AKHA20.HO	Akha	Southeast Asia	Thailand	Modern	Present	Sino-Tibetan	Southeast_Asian_ST	Changmai et al., 2022
206	AKHA21.HO	Akha	Southeast Asia	Thailand	Modern	Present	Sino-Tibetan	Southeast_Asian_ST	Changmai et al., 2022
207	AKHA23.HO	Akha	Southeast Asia	Thailand	Modern	Present	Sino-Tibetan	Southeast_Asian_ST	Changmai et al., 2022
208	AKHA27.HO	Akha	Southeast Asia	Thailand	Modern	Present	Sino-Tibetan	Southeast_Asian_ST	Changmai et al., 2022
209	AKHA29.HO	Akha	Southeast Asia	Thailand	Modern	Present	Sino-Tibetan	Southeast_Asian_ST	Changmai et al., 2022
210	AKHA30.HO	Akha	Southeast Asia	Thailand	Modern	Present	Sino-Tibetan	Southeast_Asian_ST	Changmai et al., 2022
211	AKHA31.HO	Akha	Southeast Asia	Thailand	Modern	Present	Sino-Tibetan	Southeast_Asian_ST	Changmai et al., 2022
212	AKHA33.HO	Akha	Southeast Asia	Thailand	Modern	Present	Sino-Tibetan	Southeast_Asian_ST	Changmai et al., 2022
213	AKHA34.HO	Akha	Southeast Asia	Thailand	Modern	Present	Sino-Tibetan	Southeast_Asian_ST	Changmai et al., 2022
214	AKHA37.HO	Akha	Southeast Asia	Thailand	Modern	Present	Sino-Tibetan	Southeast_Asian_ST	Changmai et al., 2022
215	AKHA39.HO	Akha	Southeast Asia	Thailand	Modern	Present	Sino-Tibetan	Southeast_Asian_ST	Changmai et al., 2022
216	AKHA40.HO	Akha	Southeast Asia	Thailand	Modern	Present	Sino-Tibetan	Southeast_Asian_ST	Changmai et al., 2022
217	AKHA41.HO	Akha	Southeast Asia	Thailand	Modern	Present	Sino-Tibetan	Southeast_Asian_ST	Changmai et al., 2022
218	AKHA44.HO	Akha	Southeast Asia	Thailand	Modern	Present	Sino-Tibetan	Southeast_Asian_ST	Changmai et al., 2022
219	AKHA46.HO	Akha	Southeast Asia	Thailand	Modern	Present	Sino-Tibetan	Southeast_Asian_ST	Changmai et al., 2022
220	AKHA47.HO	Akha	Southeast Asia	Thailand	Modern	Present	Sino-Tibetan	Southeast_Asian_ST	Changmai et al., 2022
221	AKHA52.HO	Akha	Southeast Asia	Thailand	Modern	Present	Sino-Tibetan	Southeast_Asian_ST	Changmai et al., 2022
222	AKHA53.HO	Akha	Southeast Asia	Thailand	Modern	Present	Sino-Tibetan	Southeast_Asian_ST	Changmai et al., 2022
223	AKHA54.HO	Akha	Southeast Asia	Thailand	Modern	Present	Sino-Tibetan	Southeast_Asian_ST	Changmai et al., 2022
224	AKHA56.HO	Akha	Southeast Asia	Thailand	Modern	Present	Sino-Tibetan	Southeast_Asian_ST	Changmai et al., 2022
225	AKHA57.HO	Akha	Southeast Asia	Thailand	Modern	Present	Sino-Tibetan	Southeast_Asian_ST	Changmai et al., 2022
226	AKHA58.HO	Akha	Southeast Asia	Thailand	Modern	Present	Sino-Tibetan	Southeast_Asian_ST	Changmai et al., 2022
227	AKHA59.HO	Akha	Southeast Asia	Thailand	Modern	Present	Sino-Tibetan	Southeast_Asian_ST	Changmai et al., 2022
228	AKHA60.HO	Akha	Southeast Asia	Thailand	Modern	Present	Sino-Tibetan	Southeast_Asian_ST	Changmai et al., 2022
229	HM112.HO	Hmong	Southeast Asia	Thailand	Modern	Present	Hmong-Mien	Southeast_Asian_HM	Changmai et al., 2022
230	HM149.HO	Hmong	Southeast Asia	Thailand	Modern	Present	Hmong-Mien	Southeast_Asian_HM	Changmai et al., 2022
231	HM136.HO	Hmong	Southeast Asia	Thailand	Modern	Present	Hmong-Mien	Southeast_Asian_HM	Changmai et al., 2022
232	HM123.HO	Hmong	Southeast Asia	Thailand	Modern	Present	Hmong-Mien	Southeast_Asian_HM	Changmai et al., 2022
233	HM131.HO	Hmong	Southeast Asia	Thailand	Modern	Present	Hmong-Mien	Southeast_Asian_HM	Changmai et al., 2022
234	HM148.HO	Hmong	Southeast Asia	Thailand	Modern	Present	Hmong-Mien	Southeast_Asian_HM	Changmai et al., 2022
235	HM114.HO	Hmong	Southeast Asia	Thailand	Modern	Present	Hmong-Mien	Southeast_Asian_HM	Changmai et al., 2022
236	HM152.HO	Hmong	Southeast Asia	Thailand	Modern	Present	Hmong-Mien	Southeast_Asian_HM	Changmai et al., 2022
237	HM115.HO	Hmong	Southeast Asia	Thailand	Modern	Present	Hmong-Mien	Southeast_Asian_HM	Changmai et al., 2022
238	EBK129.HO	KarenSkaw2	Southeast Asia	Thailand	Modern	Present	Sino-Tibetan	KarenSkaw2	Changmai et al., 2022
239	EBK123.HO	KarenSkaw2	Southeast Asia	Thailand	Modern	Present	Sino-Tibetan	KarenSkaw2	Changmai et al., 2022
240	EBK124.HO	KarenSkaw2	Southeast Asia	Thailand	Modern	Present	Sino-Tibetan	KarenSkaw2	Changmai et al., 2022
241	EBK115.HO	KarenSkaw2	Southeast Asia	Thailand	Modern	Present	Sino-Tibetan	KarenSkaw2	Changmai et al., 2022
242	EBK114.HO	KarenSkaw2	Southeast Asia	Thailand	Modern	Present	Sino-Tibetan	KarenSkaw2	Changmai et al., 2022
243	EBK113.HO	KarenSkaw2	Southeast Asia	Thailand	Modern	Present	Sino-Tibetan	KarenSkaw2	Changmai et al., 2022
244	EBK131.HO	KarenSkaw2	Southeast Asia	Thailand	Modern	Present	Sino-Tibetan	KarenSkaw2	Changmai et al., 2022
245	EBK102.HO	KarenSkaw2	Southeast Asia	Thailand	Modern	Present	Sino-Tibetan	KarenSkaw2	Changmai et al., 2022
246	EBK108.HO	KarenSkaw2	Southeast Asia	Thailand	Modern	Present	Sino-Tibetan	KarenSkaw2	Changmai et al., 2022
247	EBK104.HO	KarenSkaw2	Southeast Asia	Thailand	Modern	Present	Sino-Tibetan	KarenSkaw2	Changmai et al., 2022
248	KHM138.HO	Khmer	Southeast Asia	Thailand	Modern	Present	Austroasiatic	Khmer_AA	Changmai et al., 2022
249	KHM214.HO	Khmer	Southeast Asia	Thailand	Modern	Present	Austroasiatic	Khmer_AA	Changmai et al., 2022
250	KHM226.HO	Khmer	Southeast Asia	Thailand	Modern	Present	Austroasiatic	Khmer_AA	Changmai et al., 2022
251	KHM234.HO	Khmer	Southeast Asia	Thailand	Modern	Present	Austroasiatic	Khmer_AA	Changmai et al., 2022
252	KHM210.HO	Khmer	Southeast Asia	Thailand	Modern	Present	Austroasiatic	Khmer_AA	Changmai et al., 2022
253	KHM236.HO	Khmer	Southeast Asia	Thailand	Modern	Present	Austroasiatic	Khmer_AA	Changmai et al., 2022
254	KHM230.HO	Khmer	Southeast Asia	Thailand	Modern	Present	Austroasiatic	Khmer_AA	Changmai et al., 2022
255	KHM204.HO	Khmer	Southeast Asia	Thailand	Modern	Present	Austroasiatic	Khmer_AA	Changmai et al., 2022
256	KHM126.HO	Khmer	Southeast Asia	Thailand	Modern	Present	Austroasiatic	Khmer_AA	Changmai et al., 2022
257	KHM220.HO	Khmer	Southeast Asia	Thailand	Modern	Present	Austroasiatic	Khmer_AA	Changmai et al., 2022
258	SU122.HO	Kuy	Southeast Asia	Thailand	Modern	Present	Austroasiatic	Katuic_AA	Changmai et al., 2022
259	SU114.HO	Kuy	Southeast Asia	Thailand	Modern	Present	Austroasiatic	Katuic_AA	Changmai et al., 2022
260	SU110.HO	Kuy	Southeast Asia	Thailand	Modern	Present	Austroasiatic	Katuic_AA	Changmai et al., 2022
261	SU128.HO	Kuy	Southeast Asia	Thailand	Modern	Present	Austroasiatic	Katuic_AA	Changmai et al., 2022
262	SU132.HO	Kuy	Southeast Asia	Thailand	Modern	Present	Austroasiatic	Katuic_AA	Changmai et al., 2022
263	SU124.HO	Kuy	Southeast Asia	Thailand	Modern	Present	Austroasiatic	Katuic_AA	Changmai et al., 2022
264	SU106.HO	Kuy	Southeast Asia	Thailand	Modern	Present	Austroasiatic	Katuic_AA	Changmai et al., 2022
265	SU138.HO	Kuy	Southeast Asia	Thailand	Modern	Present	Austroasiatic	Katuic_AA	Changmai et al., 2022
266	SU118.HO	Kuy	Southeast Asia	Thailand	Modern	Present	Austroasiatic	Katuic_AA	Changmai et al., 2022
267	TL351.HO	LueTL3	Southeast Asia	Thailand	Modern	Present	Tai-Kadai	Southwestern_Tai_TK	Changmai et al., 2022
268	TL348.HO	LueTL3	Southeast Asia	Thailand	Modern	Present	Tai-Kadai	Southwestern_Tai_TK	Changmai et al., 2022
269	TL316.HO	LueTL3	Southeast Asia	Thailand	Modern	Present	Tai-Kadai	Southwestern_Tai_TK	Changmai et al., 2022
270	TL326.HO	LueTL3	Southeast Asia	Thailand	Modern	Present	Tai-Kadai	Southwestern_Tai_TK	Changmai et al., 2022
271	TL319.HO	LueTL3	Southeast Asia	Thailand	Modern	Present	Tai-Kadai	Southwestern_Tai_TK	Changmai et al., 2022
272	TL362.HO	LueTL3	Southeast Asia	Thailand	Modern	Present	Tai-Kadai	Southwestern_Tai_TK	Changmai et al., 2022
273	TL343.HO	LueTL3	Southeast Asia	Thailand	Modern	Present	Tai-Kadai	Southwestern_Tai_TK	Changmai et al., 2022
274	TL323.HO	LueTL3	Southeast Asia	Thailand	Modern	Present	Tai-Kadai	Southwestern_Tai_TK	Changmai et al., 2022
275	TL338.HO	LueTL3	Southeast Asia	Thailand	Modern	Present	Tai-Kadai	Southwestern_Tai_TK	Changmai et al., 2022
276	TL329.HO	LueTL3	Southeast Asia	Thailand	Modern	Present	Tai-Kadai	Southwestern_Tai_TK	Changmai et al., 2022
277	MANIQ1.HO	Maniq	Southeast Asia	Thailand	Modern	Present	Austroasiatic	Aslian_AA	Changmai et al., 2022
278	MANIQ3.HO	Maniq	Southeast Asia	Thailand	Modern	Present	Austroasiatic	Aslian_AA	Changmai et al., 2022
279	MANIQ5.HO	Maniq	Southeast Asia	Thailand	Modern	Present	Austroasiatic	Aslian_AA	Changmai et al., 2022
280	MANIQ8.HO	Maniq	Southeast Asia	Thailand	Modern	Present	Austroasiatic	Aslian_AA	Changmai et al., 2022
281	MANIQ9.HO	Maniq	Southeast Asia	Thailand	Modern	Present	Austroasiatic	Aslian_AA	Changmai et al., 2022
282	MANIQ10.HO	Maniq	Southeast Asia	Thailand	Modern	Present	Austroasiatic	Aslian_AA	Changmai et al., 2022
283	MANIQ11.HO	Maniq	Southeast Asia	Thailand	Modern	Present	Austroasiatic	Aslian_AA	Changmai et al., 2022
284	MANIQ13.HO	Maniq	Southeast Asia	Thailand	Modern	Present	Austroasiatic	Aslian_AA	Changmai et al., 2022
285	MANIQ14.HO	Maniq	Southeast Asia	Thailand	Modern	Present	Austroasiatic	Aslian_AA	Changmai et al., 2022
286	MO616.HO	Mon_NT	Southeast Asia	Thailand	Modern	Present	Austroasiatic	Monic_AA	Changmai et al., 2022
287	MO605.HO	Mon_NT	Southeast Asia	Thailand	Modern	Present	Austroasiatic	Monic_AA	Changmai et al., 2022
288	MO615.HO	Mon_NT	Southeast Asia	Thailand	Modern	Present	Austroasiatic	Monic_AA	Changmai et al., 2022
289	MO606.HO	Mon_NT	Southeast Asia	Thailand	Modern	Present	Austroasiatic	Monic_AA	Changmai et al., 2022
290	MO619.HO	Mon_NT	Southeast Asia	Thailand	Modern	Present	Austroasiatic	Monic_AA	Changmai et al., 2022
291	MO612.HO	Mon_NT	Southeast Asia	Thailand	Modern	Present	Austroasiatic	Monic_AA	Changmai et al., 2022
292	MO620.HO	Mon_NT	Southeast Asia	Thailand	Modern	Present	Austroasiatic	Monic_AA	Changmai et al., 2022
293	MO604.HO	Mon_NT	Southeast Asia	Thailand	Modern	Present	Austroasiatic	Monic_AA	Changmai et al., 2022
294	MO609.HO	Mon_NT	Southeast Asia	Thailand	Modern	Present	Austroasiatic	Monic_AA	Changmai et al., 2022
295	BO110.HO	Nyahkur	Southeast Asia	Thailand	Modern	Present	Austroasiatic	Monic_AA	Changmai et al., 2022
296	BO114.HO	Nyahkur	Southeast Asia	Thailand	Modern	Present	Austroasiatic	Monic_AA	Changmai et al., 2022
297	BO128.HO	Nyahkur	Southeast Asia	Thailand	Modern	Present	Austroasiatic	Monic_AA	Changmai et al., 2022
298	BO118.HO	Nyahkur	Southeast Asia	Thailand	Modern	Present	Austroasiatic	Monic_AA	Changmai et al., 2022
299	BO104.HO	Nyahkur	Southeast Asia	Thailand	Modern	Present	Austroasiatic	Monic_AA	Changmai et al., 2022
300	BO106.HO	Nyahkur	Southeast Asia	Thailand	Modern	Present	Austroasiatic	Monic_AA	Changmai et al., 2022
301	BO116.HO	Nyahkur	Southeast Asia	Thailand	Modern	Present	Austroasiatic	Monic_AA	Changmai et al., 2022
302	BO124.HO	Nyahkur	Southeast Asia	Thailand	Modern	Present	Austroasiatic	Monic_AA	Changmai et al., 2022
303	BO132.HO	Nyahkur	Southeast Asia	Thailand	Modern	Present	Austroasiatic	Monic_AA	Changmai et al., 2022
304	Jk4907	Lao	Southeast Asia	Lao	Modern	Present	Tai-Kadai	Southwestern_Tai_TK	Changmai et al., 2023
305	Jk4913	Lao	Southeast Asia	Lao	Modern	Present	Tai-Kadai	Southwestern_Tai_TK	Changmai et al., 2023
306	Jk4904	Lao	Southeast Asia	Lao	Modern	Present	Tai-Kadai	Southwestern_Tai_TK	Changmai et al., 2023
307	Jk4910	Lao	Southeast Asia	Lao	Modern	Present	Tai-Kadai	Southwestern_Tai_TK	Changmai et al., 2023
308	Jk4906	Lao	Southeast Asia	Lao	Modern	Present	Tai-Kadai	Southwestern_Tai_TK	Changmai et al., 2023
309	Jk4911	Lao	Southeast Asia	Lao	Modern	Present	Tai-Kadai	Southwestern_Tai_TK	Changmai et al., 2023
310	Jk4905	Lao	Southeast Asia	Lao	Modern	Present	Tai-Kadai	Southwestern_Tai_TK	Changmai et al., 2023
311	Jk4908	Lao	Southeast Asia	Lao	Modern	Present	Tai-Kadai	Southwestern_Tai_TK	Changmai et al., 2023
312	Jk4909	Lao	Southeast Asia	Lao	Modern	Present	Tai-Kadai	Southwestern_Tai_TK	Changmai et al., 2023
313	Jk4912	Lao	Southeast Asia	Lao	Modern	Present	Tai-Kadai	Southwestern_Tai_TK	Changmai et al., 2023
314	UZB-400.HO	Dungan	Central Asia	Uzbekistan	Modern	Present	Sino-Tibetan	N.A	Jeong et al., 2019
315	UZB-401.HO	Dungan	Central Asia	Uzbekistan	Modern	Present	Sino-Tibetan	N.A	Jeong et al., 2019
316	UZB-410.HO	Dungan	Central Asia	Uzbekistan	Modern	Present	Sino-Tibetan	N.A	Jeong et al., 2019
317	UZB-411.HO	Dungan	Central Asia	Uzbekistan	Modern	Present	Sino-Tibetan	N.A	Jeong et al., 2019
318	UZB-412.HO	Dungan	Central Asia	Uzbekistan	Modern	Present	Sino-Tibetan	N.A	Jeong et al., 2019
319	UZB-416.HO	Dungan	Central Asia	Uzbekistan	Modern	Present	Sino-Tibetan	N.A	Jeong et al., 2019
320	UZB-417.HO	Dungan	Central Asia	Uzbekistan	Modern	Present	Sino-Tibetan	N.A	Jeong et al., 2019
321	UZB-420.HO	Dungan	Central Asia	Uzbekistan	Modern	Present	Sino-Tibetan	N.A	Jeong et al., 2019
322	UZB-421.HO	Dungan	Central Asia	Uzbekistan	Modern	Present	Sino-Tibetan	N.A	Jeong et al., 2019
323	UZB-422.HO	Dungan	Central Asia	Uzbekistan	Modern	Present	Sino-Tibetan	N.A	Jeong et al., 2019
324	UZB-425.HO	Dungan	Central Asia	Uzbekistan	Modern	Present	Sino-Tibetan	N.A	Jeong et al., 2019
325	UZB-427.HO	Dungan	Central Asia	Uzbekistan	Modern	Present	Sino-Tibetan	N.A	Jeong et al., 2019
326	UZB-431.HO	Dungan	Central Asia	Uzbekistan	Modern	Present	Sino-Tibetan	N.A	Jeong et al., 2019
327	KKA-004.HO	Karakalpak	Central Asia	Uzbekistan	Modern	Present	Turkic	N.A	Jeong et al., 2019
328	KKA-007.HO	Karakalpak	Central Asia	Uzbekistan	Modern	Present	Turkic	N.A	Jeong et al., 2019
329	KKA-009.HO	Karakalpak	Central Asia	Uzbekistan	Modern	Present	Turkic	N.A	Jeong et al., 2019
330	KKA-011.HO	Karakalpak	Central Asia	Uzbekistan	Modern	Present	Turkic	N.A	Jeong et al., 2019
331	KKA-012.HO	Karakalpak	Central Asia	Uzbekistan	Modern	Present	Turkic	N.A	Jeong et al., 2019
332	KKA-014.HO	Karakalpak	Central Asia	Uzbekistan	Modern	Present	Turkic	N.A	Jeong et al., 2019
333	KKA-016.HO	Karakalpak	Central Asia	Uzbekistan	Modern	Present	Turkic	N.A	Jeong et al., 2019
334	KKA-019.HO	Karakalpak	Central Asia	Uzbekistan	Modern	Present	Turkic	N.A	Jeong et al., 2019
335	KKA-023.HO	Karakalpak	Central Asia	Uzbekistan	Modern	Present	Turkic	N.A	Jeong et al., 2019
336	KKA-027.HO	Karakalpak	Central Asia	Uzbekistan	Modern	Present	Turkic	N.A	Jeong et al., 2019
337	KKA-040.HO	Karakalpak	Central Asia	Uzbekistan	Modern	Present	Turkic	N.A	Jeong et al., 2019
338	KKA-042.HO	Karakalpak	Central Asia	Uzbekistan	Modern	Present	Turkic	N.A	Jeong et al., 2019
339	KKA-046.HO	Karakalpak	Central Asia	Uzbekistan	Modern	Present	Turkic	N.A	Jeong et al., 2019
340	KKA-051.HO	Karakalpak	Central Asia	Uzbekistan	Modern	Present	Turkic	N.A	Jeong et al., 2019
341	KZH-1593.HO	Kazakh	Central Asia	Kazakhstan	Modern	Present	Turkic	N.A	Jeong et al., 2019
342	KZH-1614.HO	Kazakh	Central Asia	Kazakhstan	Modern	Present	Turkic	N.A	Jeong et al., 2019
343	KZH-1629.HO	Kazakh	Central Asia	Kazakhstan	Modern	Present	Turkic	N.A	Jeong et al., 2019
344	KZH-1650.HO	Kazakh	Central Asia	Kazakhstan	Modern	Present	Turkic	N.A	Jeong et al., 2019
345	KZH-1680.HO	Kazakh	Central Asia	Kazakhstan	Modern	Present	Turkic	N.A	Jeong et al., 2019
346	KZH-1689.HO	Kazakh	Central Asia	Kazakhstan	Modern	Present	Turkic	N.A	Jeong et al., 2019
347	KZH-1696.HO	Kazakh	Central Asia	Kazakhstan	Modern	Present	Turkic	N.A	Jeong et al., 2019
348	KZH-1708.HO	Kazakh	Central Asia	Kazakhstan	Modern	Present	Turkic	N.A	Jeong et al., 2019
349	KZH-1718.HO	Kazakh	Central Asia	Kazakhstan	Modern	Present	Turkic	N.A	Jeong et al., 2019
350	KZH-1722.HO	Kazakh	Central Asia	Kazakhstan	Modern	Present	Turkic	N.A	Jeong et al., 2019
351	KZH-1724.HO	Kazakh	Central Asia	Kazakhstan	Modern	Present	Turkic	N.A	Jeong et al., 2019
352	KZH-1730.HO	Kazakh	Central Asia	Kazakhstan	Modern	Present	Turkic	N.A	Jeong et al., 2019
353	TJ-011.HO	Kyrgyz_Kyrgyzstan	Central Asia	Tajikistan	Modern	Present	Turkic	N.A	Jeong et al., 2019
354	TJ-032.HO	Kyrgyz_Kyrgyzstan	Central Asia	Tajikistan	Modern	Present	Turkic	N.A	Jeong et al., 2019
355	TJ-038.HO	Kyrgyz_Kyrgyzstan	Central Asia	Tajikistan	Modern	Present	Turkic	N.A	Jeong et al., 2019
356	TJ-098.HO	Kyrgyz_Kyrgyzstan	Central Asia	Tajikistan	Modern	Present	Turkic	N.A	Jeong et al., 2019
357	MON-0006.HO	Mongol	East Asia	Mongolia	Modern	Present	Mongolic	Northeast_Asian	Jeong et al., 2019
358	MON-0023.HO	Mongol	East Asia	Mongolia	Modern	Present	Mongolic	Northeast_Asian	Jeong et al., 2019
359	MON-0045.HO	Mongol	East Asia	Mongolia	Modern	Present	Mongolic	Northeast_Asian	Jeong et al., 2019
360	MON-0078.HO	Mongol	East Asia	Mongolia	Modern	Present	Mongolic	Northeast_Asian	Jeong et al., 2019
361	MON-0089.HO	Mongol	East Asia	Mongolia	Modern	Present	Mongolic	Northeast_Asian	Jeong et al., 2019
362	MON-0165.HO	Mongol	East Asia	Mongolia	Modern	Present	Mongolic	Northeast_Asian	Jeong et al., 2019
363	MON-0209.HO	Mongol	East Asia	Mongolia	Modern	Present	Mongolic	Northeast_Asian	Jeong et al., 2019
364	MON-0263.HO	Mongol	East Asia	Mongolia	Modern	Present	Mongolic	Northeast_Asian	Jeong et al., 2019
365	MON-0266.HO	Mongol	East Asia	Mongolia	Modern	Present	Mongolic	Northeast_Asian	Jeong et al., 2019
366	MON-0281.HO	Mongol	East Asia	Mongolia	Modern	Present	Mongolic	Northeast_Asian	Jeong et al., 2019
367	MON-0292.HO	Mongol	East Asia	Mongolia	Modern	Present	Mongolic	Northeast_Asian	Jeong et al., 2019
368	MON-0299.HO	Mongol	East Asia	Mongolia	Modern	Present	Mongolic	Northeast_Asian	Jeong et al., 2019
369	MON-0309.HO	Mongol	East Asia	Mongolia	Modern	Present	Mongolic	Northeast_Asian	Jeong et al., 2019
370	MON-0312.HO	Mongol	East Asia	Mongolia	Modern	Present	Mongolic	Northeast_Asian	Jeong et al., 2019
371	MON-0328.HO	Mongol	East Asia	Mongolia	Modern	Present	Mongolic	Northeast_Asian	Jeong et al., 2019
372	MON-0344.HO	Mongol	East Asia	Mongolia	Modern	Present	Mongolic	Northeast_Asian	Jeong et al., 2019
373	MON-0345.HO	Mongol	East Asia	Mongolia	Modern	Present	Mongolic	Northeast_Asian	Jeong et al., 2019
374	MON-0348.HO	Mongol	East Asia	Mongolia	Modern	Present	Mongolic	Northeast_Asian	Jeong et al., 2019
375	MON-0352.HO	Mongol	East Asia	Mongolia	Modern	Present	Mongolic	Northeast_Asian	Jeong et al., 2019
376	MON-0400.HO	Mongol	East Asia	Mongolia	Modern	Present	Mongolic	Northeast_Asian	Jeong et al., 2019
377	MON-0413.HO	Mongol	East Asia	Mongolia	Modern	Present	Mongolic	Northeast_Asian	Jeong et al., 2019
378	MON-0423.HO	Mongol	East Asia	Mongolia	Modern	Present	Mongolic	Northeast_Asian	Jeong et al., 2019
379	MON-0425.HO	Mongol	East Asia	Mongolia	Modern	Present	Mongolic	Northeast_Asian	Jeong et al., 2019
380	MON-0426.HO	Mongol	East Asia	Mongolia	Modern	Present	Mongolic	Northeast_Asian	Jeong et al., 2019
381	MON-0441.HO	Mongol	East Asia	Mongolia	Modern	Present	Mongolic	Northeast_Asian	Jeong et al., 2019
382	MON-0444.HO	Mongol	East Asia	Mongolia	Modern	Present	Mongolic	Northeast_Asian	Jeong et al., 2019
383	MON-0453.HO	Mongol	East Asia	Mongolia	Modern	Present	Mongolic	Northeast_Asian	Jeong et al., 2019
384	MON-0455.HO	Mongol	East Asia	Mongolia	Modern	Present	Mongolic	Northeast_Asian	Jeong et al., 2019
385	MON-0465.HO	Mongol	East Asia	Mongolia	Modern	Present	Mongolic	Northeast_Asian	Jeong et al., 2019
386	MON-0483.HO	Mongol	East Asia	Mongolia	Modern	Present	Mongolic	Northeast_Asian	Jeong et al., 2019
387	MON-0500.HO	Mongol	East Asia	Mongolia	Modern	Present	Mongolic	Northeast_Asian	Jeong et al., 2019
388	MON-232.HO	Mongol	East Asia	Mongolia	Modern	Present	Mongolic	Northeast_Asian	Jeong et al., 2019
389	MON-558.HO	Mongol	East Asia	Mongolia	Modern	Present	Mongolic	Northeast_Asian	Jeong et al., 2019
390	MON-611.HO	Mongol	East Asia	Mongolia	Modern	Present	Mongolic	Northeast_Asian	Jeong et al., 2019
391	TJ-0080.HO	Tajik	Central Asia	Tajikistan	Modern	Present	Indo-European	N.A	Jeong et al., 2019
392	TJ-0086.HO	Tajik	Central Asia	Tajikistan	Modern	Present	Indo-European	N.A	Jeong et al., 2019
393	TJ-0091.HO	Tajik	Central Asia	Tajikistan	Modern	Present	Indo-European	N.A	Jeong et al., 2019
394	TJ-0108.HO	Tajik	Central Asia	Tajikistan	Modern	Present	Indo-European	N.A	Jeong et al., 2019
395	TJ-0155.HO	Tajik	Central Asia	Tajikistan	Modern	Present	Indo-European	N.A	Jeong et al., 2019
396	TJ-0484.HO	Tajik	Central Asia	Tajikistan	Modern	Present	Indo-European	N.A	Jeong et al., 2019
397	TJ-0486.HO	Tajik	Central Asia	Tajikistan	Modern	Present	Indo-European	N.A	Jeong et al., 2019
398	TJ-0495.HO	Tajik	Central Asia	Tajikistan	Modern	Present	Indo-European	N.A	Jeong et al., 2019
399	TJ-0500.HO	Tajik	Central Asia	Tajikistan	Modern	Present	Indo-European	N.A	Jeong et al., 2019
400	TJ-0517.HO	Tajik	Central Asia	Tajikistan	Modern	Present	Indo-European	N.A	Jeong et al., 2019
401	TJ-0555.HO	Tajik	Central Asia	Tajikistan	Modern	Present	Indo-European	N.A	Jeong et al., 2019
402	TJ-0573.HO	Tajik	Central Asia	Tajikistan	Modern	Present	Indo-European	N.A	Jeong et al., 2019
403	TJ-0574.HO	Tajik	Central Asia	Tajikistan	Modern	Present	Indo-European	N.A	Jeong et al., 2019
404	TJ-0686.HO	Tajik	Central Asia	Tajikistan	Modern	Present	Indo-European	N.A	Jeong et al., 2019
405	TJ-0688.HO	Tajik	Central Asia	Tajikistan	Modern	Present	Indo-European	N.A	Jeong et al., 2019
406	TJ-0796.HO	Tajik	Central Asia	Tajikistan	Modern	Present	Indo-European	N.A	Jeong et al., 2019
407	TJ-0798.HO	Tajik	Central Asia	Tajikistan	Modern	Present	Indo-European	N.A	Jeong et al., 2019
408	TJ-0807.HO	Tajik	Central Asia	Tajikistan	Modern	Present	Indo-European	N.A	Jeong et al., 2019
409	TJ-0982.HO	Tajik	Central Asia	Tajikistan	Modern	Present	Indo-European	N.A	Jeong et al., 2019
410	TJ-0984.HO	Tajik	Central Asia	Tajikistan	Modern	Present	Indo-European	N.A	Jeong et al., 2019
411	TJ-0986.HO	Tajik	Central Asia	Tajikistan	Modern	Present	Indo-European	N.A	Jeong et al., 2019
412	TJ-1032.HO	Tajik	Central Asia	Tajikistan	Modern	Present	Indo-European	N.A	Jeong et al., 2019
413	TJ-1041.HO	Tajik	Central Asia	Tajikistan	Modern	Present	Indo-European	N.A	Jeong et al., 2019
414	UZB-301.HO	Uzbek_Khorezm	Central Asia	Uzbekistan	Modern	Present	Turkic	N.A	Jeong et al., 2019
415	UZB-302.HO	Uzbek_Khorezm	Central Asia	Uzbekistan	Modern	Present	Turkic	N.A	Jeong et al., 2019
416	UZB-303.HO	Uzbek_Khorezm	Central Asia	Uzbekistan	Modern	Present	Turkic	N.A	Jeong et al., 2019
417	UZB-304.HO	Uzbek_Khorezm	Central Asia	Uzbekistan	Modern	Present	Turkic	N.A	Jeong et al., 2019
418	UZB-305.HO	Uzbek_Khorezm	Central Asia	Uzbekistan	Modern	Present	Turkic	N.A	Jeong et al., 2019
419	UZB-306.HO	Uzbek_Khorezm	Central Asia	Uzbekistan	Modern	Present	Turkic	N.A	Jeong et al., 2019
420	UZB-307.HO	Uzbek_Khorezm	Central Asia	Uzbekistan	Modern	Present	Turkic	N.A	Jeong et al., 2019
421	UZB-308.HO	Uzbek_Khorezm	Central Asia	Uzbekistan	Modern	Present	Turkic	N.A	Jeong et al., 2019
422	UZB-229.HO	Uzbek_Tashkent	Central Asia	Uzbekistan	Modern	Present	Turkic	N.A	Jeong et al., 2019
423	UZB-232.HO	Uzbek_Tashkent	Central Asia	Uzbekistan	Modern	Present	Turkic	N.A	Jeong et al., 2019
424	UZB-234.HO	Uzbek_Tashkent	Central Asia	Uzbekistan	Modern	Present	Turkic	N.A	Jeong et al., 2019
425	UZB-235.HO	Uzbek_Tashkent	Central Asia	Uzbekistan	Modern	Present	Turkic	N.A	Jeong et al., 2019
426	UZB-236.HO	Uzbek_Tashkent	Central Asia	Uzbekistan	Modern	Present	Turkic	N.A	Jeong et al., 2019
427	UZB-237.HO	Uzbek_Tashkent	Central Asia	Uzbekistan	Modern	Present	Turkic	N.A	Jeong et al., 2019
428	UZB-238.HO	Uzbek_Tashkent	Central Asia	Uzbekistan	Modern	Present	Turkic	N.A	Jeong et al., 2019
429	UZB-244.HO	Uzbek_Tashkent	Central Asia	Uzbekistan	Modern	Present	Turkic	N.A	Jeong et al., 2019
430	UZB-246.HO	Uzbek_Tashkent	Central Asia	Uzbekistan	Modern	Present	Turkic	N.A	Jeong et al., 2019
431	BTA105	BlackTai	Southeast Asia	Thailand	Modern	Present	Tai-Kadai	Southwestern_Tai_TK	Kutanan et al., 2021
432	BTA107	BlackTai	Southeast Asia	Thailand	Modern	Present	Tai-Kadai	Southwestern_Tai_TK	Kutanan et al., 2021
433	BTA111	BlackTai	Southeast Asia	Thailand	Modern	Present	Tai-Kadai	Southwestern_Tai_TK	Kutanan et al., 2021
434	BTA113	BlackTai	Southeast Asia	Thailand	Modern	Present	Tai-Kadai	Southwestern_Tai_TK	Kutanan et al., 2021
435	BTA101	BlackTai	Southeast Asia	Thailand	Modern	Present	Tai-Kadai	Southwestern_Tai_TK	Kutanan et al., 2021
436	BTA117	BlackTai	Southeast Asia	Thailand	Modern	Present	Tai-Kadai	Southwestern_Tai_TK	Kutanan et al., 2021
437	BTA103	BlackTai	Southeast Asia	Thailand	Modern	Present	Tai-Kadai	Southwestern_Tai_TK	Kutanan et al., 2021
438	BTA119	BlackTai	Southeast Asia	Thailand	Modern	Present	Tai-Kadai	Southwestern_Tai_TK	Kutanan et al., 2021
439	PP101	Blang	Southeast Asia	Thailand	Modern	Present	Austroasiatic	Blang_AA	Kutanan et al., 2021
440	PP103	Blang	Southeast Asia	Thailand	Modern	Present	Austroasiatic	Blang_AA	Kutanan et al., 2021
441	PP257	Blang	Southeast Asia	Thailand	Modern	Present	Austroasiatic	Blang_AA	Kutanan et al., 2021
442	PP259	Blang	Southeast Asia	Thailand	Modern	Present	Austroasiatic	Blang_AA	Kutanan et al., 2021
443	PP109	Blang	Southeast Asia	Thailand	Modern	Present	Austroasiatic	Blang_AA	Kutanan et al., 2021
444	PP263	Blang	Southeast Asia	Thailand	Modern	Present	Austroasiatic	Blang_AA	Kutanan et al., 2021
445	PP119	Blang	Southeast Asia	Thailand	Modern	Present	Austroasiatic	Blang_AA	Kutanan et al., 2021
446	PP265	Blang	Southeast Asia	Thailand	Modern	Present	Austroasiatic	Blang_AA	Kutanan et al., 2021
447	PP211	Blang	Southeast Asia	Thailand	Modern	Present	Austroasiatic	Blang_AA	Kutanan et al., 2021
448	BRU115	Bru	Southeast Asia	Thailand	Modern	Present	Austroasiatic	Katuic_AA	Kutanan et al., 2021
449	BRU101	Bru	Southeast Asia	Thailand	Modern	Present	Austroasiatic	Katuic_AA	Kutanan et al., 2021
450	BRU117	Bru	Southeast Asia	Thailand	Modern	Present	Austroasiatic	Katuic_AA	Kutanan et al., 2021
451	BRU119	Bru	Southeast Asia	Thailand	Modern	Present	Austroasiatic	Katuic_AA	Kutanan et al., 2021
452	BRU121	Bru	Southeast Asia	Thailand	Modern	Present	Austroasiatic	Katuic_AA	Kutanan et al., 2021
453	BRU107	Bru	Southeast Asia	Thailand	Modern	Present	Austroasiatic	Katuic_AA	Kutanan et al., 2021
454	BRU123	Bru	Southeast Asia	Thailand	Modern	Present	Austroasiatic	Katuic_AA	Kutanan et al., 2021
455	BRU109	Bru	Southeast Asia	Thailand	Modern	Present	Austroasiatic	Katuic_AA	Kutanan et al., 2021
456	BRU125	Bru	Southeast Asia	Thailand	Modern	Present	Austroasiatic	Katuic_AA	Kutanan et al., 2021
457	BRU127	Bru	Southeast Asia	Thailand	Modern	Present	Austroasiatic	Katuic_AA	Kutanan et al., 2021
458	BRU113	Bru	Southeast Asia	Thailand	Modern	Present	Austroasiatic	Katuic_AA	Kutanan et al., 2021
459	BRU129	Bru	Southeast Asia	Thailand	Modern	Present	Austroasiatic	Katuic_AA	Kutanan et al., 2021
460	CT211	CentralThai	Southeast Asia	Thailand	Modern	Present	Tai-Kadai	Southwestern_Tai_TK	Kutanan et al., 2021
461	CT307	CentralThai	Southeast Asia	Thailand	Modern	Present	Tai-Kadai	Southwestern_Tai_TK	Kutanan et al., 2021
462	CT213	CentralThai	Southeast Asia	Thailand	Modern	Present	Tai-Kadai	Southwestern_Tai_TK	Kutanan et al., 2021
463	CT309	CentralThai	Southeast Asia	Thailand	Modern	Present	Tai-Kadai	Southwestern_Tai_TK	Kutanan et al., 2021
464	CT215	CentralThai	Southeast Asia	Thailand	Modern	Present	Tai-Kadai	Southwestern_Tai_TK	Kutanan et al., 2021
465	CT311	CentralThai	Southeast Asia	Thailand	Modern	Present	Tai-Kadai	Southwestern_Tai_TK	Kutanan et al., 2021
466	CT201	CentralThai	Southeast Asia	Thailand	Modern	Present	Tai-Kadai	Southwestern_Tai_TK	Kutanan et al., 2021
467	CT217	CentralThai	Southeast Asia	Thailand	Modern	Present	Tai-Kadai	Southwestern_Tai_TK	Kutanan et al., 2021
468	CT313	CentralThai	Southeast Asia	Thailand	Modern	Present	Tai-Kadai	Southwestern_Tai_TK	Kutanan et al., 2021
469	CT203	CentralThai	Southeast Asia	Thailand	Modern	Present	Tai-Kadai	Southwestern_Tai_TK	Kutanan et al., 2021
470	CT219	CentralThai	Southeast Asia	Thailand	Modern	Present	Tai-Kadai	Southwestern_Tai_TK	Kutanan et al., 2021
471	CT315	CentralThai	Southeast Asia	Thailand	Modern	Present	Tai-Kadai	Southwestern_Tai_TK	Kutanan et al., 2021
472	CT205	CentralThai	Southeast Asia	Thailand	Modern	Present	Tai-Kadai	Southwestern_Tai_TK	Kutanan et al., 2021
473	CT301	CentralThai	Southeast Asia	Thailand	Modern	Present	Tai-Kadai	Southwestern_Tai_TK	Kutanan et al., 2021
474	CT317	CentralThai	Southeast Asia	Thailand	Modern	Present	Tai-Kadai	Southwestern_Tai_TK	Kutanan et al., 2021
475	CT207	CentralThai	Southeast Asia	Thailand	Modern	Present	Tai-Kadai	Southwestern_Tai_TK	Kutanan et al., 2021
476	CT303	CentralThai	Southeast Asia	Thailand	Modern	Present	Tai-Kadai	Southwestern_Tai_TK	Kutanan et al., 2021
477	CT319	CentralThai	Southeast Asia	Thailand	Modern	Present	Tai-Kadai	Southwestern_Tai_TK	Kutanan et al., 2021
478	CT209	CentralThai	Southeast Asia	Thailand	Modern	Present	Tai-Kadai	Southwestern_Tai_TK	Kutanan et al., 2021
479	CT305	CentralThai	Southeast Asia	Thailand	Modern	Present	Tai-Kadai	Southwestern_Tai_TK	Kutanan et al., 2021
480	HM406	HmongDaw	Southeast Asia	Thailand	Modern	Present	Hmong-Mien	Southeast_Asian_HM	Kutanan et al., 2021
481	HM404	HmongDaw	Southeast Asia	Thailand	Modern	Present	Hmong-Mien	Southeast_Asian_HM	Kutanan et al., 2021
482	HM401	HmongDaw	Southeast Asia	Thailand	Modern	Present	Hmong-Mien	Southeast_Asian_HM	Kutanan et al., 2021
483	HM403	HmongDaw	Southeast Asia	Thailand	Modern	Present	Hmong-Mien	Southeast_Asian_HM	Kutanan et al., 2021
484	HM405	HmongDaw	Southeast Asia	Thailand	Modern	Present	Hmong-Mien	Southeast_Asian_HM	Kutanan et al., 2021
485	HM407	HmongDaw	Southeast Asia	Thailand	Modern	Present	Hmong-Mien	Southeast_Asian_HM	Kutanan et al., 2021
486	HM409	HmongDaw	Southeast Asia	Thailand	Modern	Present	Hmong-Mien	Southeast_Asian_HM	Kutanan et al., 2021
487	HM413	HmongDaw	Southeast Asia	Thailand	Modern	Present	Hmong-Mien	Southeast_Asian_HM	Kutanan et al., 2021
488	HM415	HmongDaw	Southeast Asia	Thailand	Modern	Present	Hmong-Mien	Southeast_Asian_HM	Kutanan et al., 2021
489	HM110	HmongNjua	Southeast Asia	Thailand	Modern	Present	Hmong-Mien	Southeast_Asian_HM	Kutanan et al., 2021
490	HM105	HmongNjua	Southeast Asia	Thailand	Modern	Present	Hmong-Mien	Southeast_Asian_HM	Kutanan et al., 2021
491	HM107	HmongNjua	Southeast Asia	Thailand	Modern	Present	Hmong-Mien	Southeast_Asian_HM	Kutanan et al., 2021
492	HM108	HmongNjua	Southeast Asia	Thailand	Modern	Present	Hmong-Mien	Southeast_Asian_HM	Kutanan et al., 2021
493	HM109	HmongNjua	Southeast Asia	Thailand	Modern	Present	Hmong-Mien	Southeast_Asian_HM	Kutanan et al., 2021
494	HM102	HmongNjua	Southeast Asia	Thailand	Modern	Present	Hmong-Mien	Southeast_Asian_HM	Kutanan et al., 2021
495	HM104	HmongNjua	Southeast Asia	Thailand	Modern	Present	Hmong-Mien	Southeast_Asian_HM	Kutanan et al., 2021
496	HM111	HmongNjua	Southeast Asia	Thailand	Modern	Present	Hmong-Mien	Southeast_Asian_HM	Kutanan et al., 2021
497	TN209	Lua4	Southeast Asia	Thailand	Modern	Present	Austroasiatic	Khmuic_AA	Kutanan et al., 2021
498	TN219	Lua4	Southeast Asia	Thailand	Modern	Present	Austroasiatic	Khmuic_AA	Kutanan et al., 2021
499	TN223	Lua4	Southeast Asia	Thailand	Modern	Present	Austroasiatic	Khmuic_AA	Kutanan et al., 2021
500	TN229	Lua4	Southeast Asia	Thailand	Modern	Present	Austroasiatic	Khmuic_AA	Kutanan et al., 2021
501	TN301	Lua4	Southeast Asia	Thailand	Modern	Present	Austroasiatic	Khmuic_AA	Kutanan et al., 2021
502	TN303	Lua4	Southeast Asia	Thailand	Modern	Present	Austroasiatic	Khmuic_AA	Kutanan et al., 2021
503	TN307	Lua4	Southeast Asia	Thailand	Modern	Present	Austroasiatic	Khmuic_AA	Kutanan et al., 2021
504	TN313	Lua4	Southeast Asia	Thailand	Modern	Present	Austroasiatic	Khmuic_AA	Kutanan et al., 2021
505	TN231	Lua4	Southeast Asia	Thailand	Modern	Present	Austroasiatic	Khmuic_AA	Kutanan et al., 2021
506	TN234	Lua4	Southeast Asia	Thailand	Modern	Present	Austroasiatic	Khmuic_AA	Kutanan et al., 2021
507	TN236	Lua4	Southeast Asia	Thailand	Modern	Present	Austroasiatic	Khmuic_AA	Kutanan et al., 2021
508	Y273	IuMien	Southeast Asia	Thailand	Modern	Present	Hmong-Mien	Southeast_Asian_HM	Kutanan et al., 2021
509	Y215	IuMien	Southeast Asia	Thailand	Modern	Present	Hmong-Mien	Southeast_Asian_HM	Kutanan et al., 2021
510	Y275	IuMien	Southeast Asia	Thailand	Modern	Present	Hmong-Mien	Southeast_Asian_HM	Kutanan et al., 2021
511	Y101	IuMien	Southeast Asia	Thailand	Modern	Present	Hmong-Mien	Southeast_Asian_HM	Kutanan et al., 2021
512	Y107	IuMien	Southeast Asia	Thailand	Modern	Present	Hmong-Mien	Southeast_Asian_HM	Kutanan et al., 2021
513	Y109	IuMien	Southeast Asia	Thailand	Modern	Present	Hmong-Mien	Southeast_Asian_HM	Kutanan et al., 2021
514	Y102	IuMien	Southeast Asia	Thailand	Modern	Present	Hmong-Mien	Southeast_Asian_HM	Kutanan et al., 2021
515	Y104	IuMien	Southeast Asia	Thailand	Modern	Present	Hmong-Mien	Southeast_Asian_HM	Kutanan et al., 2021
516	KAL101	Kalueang	Southeast Asia	Thailand	Modern	Present	Tai-Kadai	Southwestern_Tai_TK	Kutanan et al., 2021
517	KAL116	Kalueang	Southeast Asia	Thailand	Modern	Present	Tai-Kadai	Southwestern_Tai_TK	Kutanan et al., 2021
518	KAL102	Kalueang	Southeast Asia	Thailand	Modern	Present	Tai-Kadai	Southwestern_Tai_TK	Kutanan et al., 2021
519	KAL118	Kalueang	Southeast Asia	Thailand	Modern	Present	Tai-Kadai	Southwestern_Tai_TK	Kutanan et al., 2021
520	KAL105	Kalueang	Southeast Asia	Thailand	Modern	Present	Tai-Kadai	Southwestern_Tai_TK	Kutanan et al., 2021
521	KAL107	Kalueang	Southeast Asia	Thailand	Modern	Present	Tai-Kadai	Southwestern_Tai_TK	Kutanan et al., 2021
522	KAL110	Kalueang	Southeast Asia	Thailand	Modern	Present	Tai-Kadai	Southwestern_Tai_TK	Kutanan et al., 2021
523	KAL112	Kalueang	Southeast Asia	Thailand	Modern	Present	Tai-Kadai	Southwestern_Tai_TK	Kutanan et al., 2021
524	KAL113	Kalueang	Southeast Asia	Thailand	Modern	Present	Tai-Kadai	Southwestern_Tai_TK	Kutanan et al., 2021
525	KAL115	Kalueang	Southeast Asia	Thailand	Modern	Present	Tai-Kadai	Southwestern_Tai_TK	Kutanan et al., 2021
526	EPB508	KarenPadaung	Southeast Asia	Thailand	Modern	Present	Sino-Tibetan	KarenPadaung	Kutanan et al., 2021
527	EPB516	KarenPadaung	Southeast Asia	Thailand	Modern	Present	Sino-Tibetan	KarenPadaung	Kutanan et al., 2021
528	EPB522	KarenPadaung	Southeast Asia	Thailand	Modern	Present	Sino-Tibetan	KarenPadaung	Kutanan et al., 2021
529	EPB501	KarenPadaung	Southeast Asia	Thailand	Modern	Present	Sino-Tibetan	KarenPadaung	Kutanan et al., 2021
530	EPB525	KarenPadaung	Southeast Asia	Thailand	Modern	Present	Sino-Tibetan	KarenPadaung	Kutanan et al., 2021
531	EPB523	KarenPadaung	Southeast Asia	Thailand	Modern	Present	Sino-Tibetan	KarenPadaung	Kutanan et al., 2021
532	EPB528	KarenPadaung	Southeast Asia	Thailand	Modern	Present	Sino-Tibetan	KarenPadaung	Kutanan et al., 2021
533	EPB507	KarenPadaung	Southeast Asia	Thailand	Modern	Present	Sino-Tibetan	KarenPadaung	Kutanan et al., 2021
534	EPB511	KarenPadaung	Southeast Asia	Thailand	Modern	Present	Sino-Tibetan	KarenPadaung	Kutanan et al., 2021
535	EPB504	KarenPadaung	Southeast Asia	Thailand	Modern	Present	Sino-Tibetan	KarenPadaung	Kutanan et al., 2021
536	EMS313	KarenPwo	Southeast Asia	Thailand	Modern	Present	Sino-Tibetan	KarenPwo	Kutanan et al., 2021
537	EMS306	KarenPwo	Southeast Asia	Thailand	Modern	Present	Sino-Tibetan	KarenPwo	Kutanan et al., 2021
538	EMS308	KarenPwo	Southeast Asia	Thailand	Modern	Present	Sino-Tibetan	KarenPwo	Kutanan et al., 2021
539	EMS314	KarenPwo	Southeast Asia	Thailand	Modern	Present	Sino-Tibetan	KarenPwo	Kutanan et al., 2021
540	EMS316	KarenPwo	Southeast Asia	Thailand	Modern	Present	Sino-Tibetan	KarenPwo	Kutanan et al., 2021
541	EMS301	KarenPwo	Southeast Asia	Thailand	Modern	Present	Sino-Tibetan	KarenPwo	Kutanan et al., 2021
542	EMS318	KarenPwo	Southeast Asia	Thailand	Modern	Present	Sino-Tibetan	KarenPwo	Kutanan et al., 2021
543	EMS305	KarenPwo	Southeast Asia	Thailand	Modern	Present	Sino-Tibetan	KarenPwo	Kutanan et al., 2021
544	EMS322	KarenPwo	Southeast Asia	Thailand	Modern	Present	Sino-Tibetan	KarenPwo	Kutanan et al., 2021
545	EMS309	KarenPwo	Southeast Asia	Thailand	Modern	Present	Sino-Tibetan	KarenPwo	Kutanan et al., 2021
546	KR115	KarenSkaw	Southeast Asia	Thailand	Modern	Present	Sino-Tibetan	KarenSkaw	Kutanan et al., 2021
547	KR104	KarenSkaw	Southeast Asia	Thailand	Modern	Present	Sino-Tibetan	KarenSkaw	Kutanan et al., 2021
548	KR117	KarenSkaw	Southeast Asia	Thailand	Modern	Present	Sino-Tibetan	KarenSkaw	Kutanan et al., 2021
549	KR105	KarenSkaw	Southeast Asia	Thailand	Modern	Present	Sino-Tibetan	KarenSkaw	Kutanan et al., 2021
550	KR122	KarenSkaw	Southeast Asia	Thailand	Modern	Present	Sino-Tibetan	KarenSkaw	Kutanan et al., 2021
551	KR106	KarenSkaw	Southeast Asia	Thailand	Modern	Present	Sino-Tibetan	KarenSkaw	Kutanan et al., 2021
552	KR107	KarenSkaw	Southeast Asia	Thailand	Modern	Present	Sino-Tibetan	KarenSkaw	Kutanan et al., 2021
553	KR108	KarenSkaw	Southeast Asia	Thailand	Modern	Present	Sino-Tibetan	KarenSkaw	Kutanan et al., 2021
554	KR111	KarenSkaw	Southeast Asia	Thailand	Modern	Present	Sino-Tibetan	KarenSkaw	Kutanan et al., 2021
555	KR113	KarenSkaw	Southeast Asia	Thailand	Modern	Present	Sino-Tibetan	KarenSkaw	Kutanan et al., 2021
556	KM115	Khmu	Southeast Asia	Thailand	Modern	Present	Austroasiatic	Khamu4	Kutanan et al., 2021
557	KM117	Khmu	Southeast Asia	Thailand	Modern	Present	Austroasiatic	Khamu4	Kutanan et al., 2021
558	KM119	Khmu	Southeast Asia	Thailand	Modern	Present	Austroasiatic	Khamu4	Kutanan et al., 2021
559	KM121	Khmu	Southeast Asia	Thailand	Modern	Present	Austroasiatic	Khamu4	Kutanan et al., 2021
560	KM129	Khmu	Southeast Asia	Thailand	Modern	Present	Austroasiatic	Khamu4	Kutanan et al., 2021
561	KM102	Khmu	Southeast Asia	Thailand	Modern	Present	Austroasiatic	Khamu4	Kutanan et al., 2021
562	KM110	Khmu	Southeast Asia	Thailand	Modern	Present	Austroasiatic	Khamu4	Kutanan et al., 2021
563	KM133	Khmu	Southeast Asia	Thailand	Modern	Present	Austroasiatic	Khamu4	Kutanan et al., 2021
564	KM120	Khmu	Southeast Asia	Thailand	Modern	Present	Austroasiatic	Khamu4	Kutanan et al., 2021
565	A1YU105	Khonmueang	Southeast Asia	Thailand	Modern	Present	Tai-Kadai	Southwestern_Tai_TK	Kutanan et al., 2021
566	A1YU132	Khonmueang	Southeast Asia	Thailand	Modern	Present	Tai-Kadai	Southwestern_Tai_TK	Kutanan et al., 2021
567	A2YU331	Khonmueang	Southeast Asia	Thailand	Modern	Present	Tai-Kadai	Southwestern_Tai_TK	Kutanan et al., 2021
568	A1YU107	Khonmueang	Southeast Asia	Thailand	Modern	Present	Tai-Kadai	Southwestern_Tai_TK	Kutanan et al., 2021
569	A2YU301	Khonmueang	Southeast Asia	Thailand	Modern	Present	Tai-Kadai	Southwestern_Tai_TK	Kutanan et al., 2021
570	A2YU337	Khonmueang	Southeast Asia	Thailand	Modern	Present	Tai-Kadai	Southwestern_Tai_TK	Kutanan et al., 2021
571	A1YU111	Khonmueang	Southeast Asia	Thailand	Modern	Present	Tai-Kadai	Southwestern_Tai_TK	Kutanan et al., 2021
572	A2YU303	Khonmueang	Southeast Asia	Thailand	Modern	Present	Tai-Kadai	Southwestern_Tai_TK	Kutanan et al., 2021
573	A2YU353	Khonmueang	Southeast Asia	Thailand	Modern	Present	Tai-Kadai	Southwestern_Tai_TK	Kutanan et al., 2021
574	A1YU113	Khonmueang	Southeast Asia	Thailand	Modern	Present	Tai-Kadai	Southwestern_Tai_TK	Kutanan et al., 2021
575	A2YU305	Khonmueang	Southeast Asia	Thailand	Modern	Present	Tai-Kadai	Southwestern_Tai_TK	Kutanan et al., 2021
576	A1YU115	Khonmueang	Southeast Asia	Thailand	Modern	Present	Tai-Kadai	Southwestern_Tai_TK	Kutanan et al., 2021
577	A2YU307	Khonmueang	Southeast Asia	Thailand	Modern	Present	Tai-Kadai	Southwestern_Tai_TK	Kutanan et al., 2021
578	A1YU125	Khonmueang	Southeast Asia	Thailand	Modern	Present	Tai-Kadai	Southwestern_Tai_TK	Kutanan et al., 2021
579	A2YU313	Khonmueang	Southeast Asia	Thailand	Modern	Present	Tai-Kadai	Southwestern_Tai_TK	Kutanan et al., 2021
580	A1YU129	Khonmueang	Southeast Asia	Thailand	Modern	Present	Tai-Kadai	Southwestern_Tai_TK	Kutanan et al., 2021
581	A2YU321	Khonmueang	Southeast Asia	Thailand	Modern	Present	Tai-Kadai	Southwestern_Tai_TK	Kutanan et al., 2021
582	A1YU101	Khonmueang	Southeast Asia	Thailand	Modern	Present	Tai-Kadai	Southwestern_Tai_TK	Kutanan et al., 2021
583	A1YU131	Khonmueang	Southeast Asia	Thailand	Modern	Present	Tai-Kadai	Southwestern_Tai_TK	Kutanan et al., 2021
584	A2YU329	Khonmueang	Southeast Asia	Thailand	Modern	Present	Tai-Kadai	Southwestern_Tai_TK	Kutanan et al., 2021
585	TK119	Khuen	Southeast Asia	Thailand	Modern	Present	Tai-Kadai	Southwestern_Tai_TK	Kutanan et al., 2021
586	TK118	Khuen	Southeast Asia	Thailand	Modern	Present	Tai-Kadai	Southwestern_Tai_TK	Kutanan et al., 2021
587	TK121	Khuen	Southeast Asia	Thailand	Modern	Present	Tai-Kadai	Southwestern_Tai_TK	Kutanan et al., 2021
588	TK120	Khuen	Southeast Asia	Thailand	Modern	Present	Tai-Kadai	Southwestern_Tai_TK	Kutanan et al., 2021
589	TK127	Khuen	Southeast Asia	Thailand	Modern	Present	Tai-Kadai	Southwestern_Tai_TK	Kutanan et al., 2021
590	TK139	Khuen	Southeast Asia	Thailand	Modern	Present	Tai-Kadai	Southwestern_Tai_TK	Kutanan et al., 2021
591	TK102	Khuen	Southeast Asia	Thailand	Modern	Present	Tai-Kadai	Southwestern_Tai_TK	Kutanan et al., 2021
592	TK104	Khuen	Southeast Asia	Thailand	Modern	Present	Tai-Kadai	Southwestern_Tai_TK	Kutanan et al., 2021
593	TK114	Khuen	Southeast Asia	Thailand	Modern	Present	Tai-Kadai	Southwestern_Tai_TK	Kutanan et al., 2021
594	MR06	Lahu	Southeast Asia	Thailand	Modern	Present	Sino-Tibetan	Southeast_Asian_ST	Kutanan et al., 2021
595	MB04	Lahu	Southeast Asia	Thailand	Modern	Present	Sino-Tibetan	Southeast_Asian_ST	Kutanan et al., 2021
596	MR07	Lahu	Southeast Asia	Thailand	Modern	Present	Sino-Tibetan	Southeast_Asian_ST	Kutanan et al., 2021
597	MB05	Lahu	Southeast Asia	Thailand	Modern	Present	Sino-Tibetan	Southeast_Asian_ST	Kutanan et al., 2021
598	MR08	Lahu	Southeast Asia	Thailand	Modern	Present	Sino-Tibetan	Southeast_Asian_ST	Kutanan et al., 2021
599	MB06	Lahu	Southeast Asia	Thailand	Modern	Present	Sino-Tibetan	Southeast_Asian_ST	Kutanan et al., 2021
600	MR01	Lahu	Southeast Asia	Thailand	Modern	Present	Sino-Tibetan	Southeast_Asian_ST	Kutanan et al., 2021
601	MR09	Lahu	Southeast Asia	Thailand	Modern	Present	Sino-Tibetan	Southeast_Asian_ST	Kutanan et al., 2021
602	MB07	Lahu	Southeast Asia	Thailand	Modern	Present	Sino-Tibetan	Southeast_Asian_ST	Kutanan et al., 2021
603	MR02	Lahu	Southeast Asia	Thailand	Modern	Present	Sino-Tibetan	Southeast_Asian_ST	Kutanan et al., 2021
604	MR10	Lahu	Southeast Asia	Thailand	Modern	Present	Sino-Tibetan	Southeast_Asian_ST	Kutanan et al., 2021
605	MB08	Lahu	Southeast Asia	Thailand	Modern	Present	Sino-Tibetan	Southeast_Asian_ST	Kutanan et al., 2021
606	MR03	Lahu	Southeast Asia	Thailand	Modern	Present	Sino-Tibetan	Southeast_Asian_ST	Kutanan et al., 2021
607	MB01	Lahu	Southeast Asia	Thailand	Modern	Present	Sino-Tibetan	Southeast_Asian_ST	Kutanan et al., 2021
608	MB09	Lahu	Southeast Asia	Thailand	Modern	Present	Sino-Tibetan	Southeast_Asian_ST	Kutanan et al., 2021
609	MR11	Lahu	Southeast Asia	Thailand	Modern	Present	Sino-Tibetan	Southeast_Asian_ST	Kutanan et al., 2021
610	MB10	Lahu	Southeast Asia	Thailand	Modern	Present	Sino-Tibetan	Southeast_Asian_ST	Kutanan et al., 2021
611	MR05	Lahu	Southeast Asia	Thailand	Modern	Present	Sino-Tibetan	Southeast_Asian_ST	Kutanan et al., 2021
612	MB03	Lahu	Southeast Asia	Thailand	Modern	Present	Sino-Tibetan	Southeast_Asian_ST	Kutanan et al., 2021
613	LAO101	LaoIsan	Southeast Asia	Thailand	Modern	Present	Tai-Kadai	Southwestern_Tai_TK	Kutanan et al., 2021
614	LAO117	LaoIsan	Southeast Asia	Thailand	Modern	Present	Tai-Kadai	Southwestern_Tai_TK	Kutanan et al., 2021
615	LAO413	LaoIsan	Southeast Asia	Thailand	Modern	Present	Tai-Kadai	Southwestern_Tai_TK	Kutanan et al., 2021
616	LAO103	LaoIsan	Southeast Asia	Thailand	Modern	Present	Tai-Kadai	Southwestern_Tai_TK	Kutanan et al., 2021
617	LAO119	LaoIsan	Southeast Asia	Thailand	Modern	Present	Tai-Kadai	Southwestern_Tai_TK	Kutanan et al., 2021
618	LAO417	LaoIsan	Southeast Asia	Thailand	Modern	Present	Tai-Kadai	Southwestern_Tai_TK	Kutanan et al., 2021
619	LAO105	LaoIsan	Southeast Asia	Thailand	Modern	Present	Tai-Kadai	Southwestern_Tai_TK	Kutanan et al., 2021
620	LAO401	LaoIsan	Southeast Asia	Thailand	Modern	Present	Tai-Kadai	Southwestern_Tai_TK	Kutanan et al., 2021
621	LAO421	LaoIsan	Southeast Asia	Thailand	Modern	Present	Tai-Kadai	Southwestern_Tai_TK	Kutanan et al., 2021
622	LAO107	LaoIsan	Southeast Asia	Thailand	Modern	Present	Tai-Kadai	Southwestern_Tai_TK	Kutanan et al., 2021
623	LAO403	LaoIsan	Southeast Asia	Thailand	Modern	Present	Tai-Kadai	Southwestern_Tai_TK	Kutanan et al., 2021
624	LAO423	LaoIsan	Southeast Asia	Thailand	Modern	Present	Tai-Kadai	Southwestern_Tai_TK	Kutanan et al., 2021
625	LAO109	LaoIsan	Southeast Asia	Thailand	Modern	Present	Tai-Kadai	Southwestern_Tai_TK	Kutanan et al., 2021
626	LAO405	LaoIsan	Southeast Asia	Thailand	Modern	Present	Tai-Kadai	Southwestern_Tai_TK	Kutanan et al., 2021
627	LAO111	LaoIsan	Southeast Asia	Thailand	Modern	Present	Tai-Kadai	Southwestern_Tai_TK	Kutanan et al., 2021
628	LAO407	LaoIsan	Southeast Asia	Thailand	Modern	Present	Tai-Kadai	Southwestern_Tai_TK	Kutanan et al., 2021
629	LAO113	LaoIsan	Southeast Asia	Thailand	Modern	Present	Tai-Kadai	Southwestern_Tai_TK	Kutanan et al., 2021
630	LAO409	LaoIsan	Southeast Asia	Thailand	Modern	Present	Tai-Kadai	Southwestern_Tai_TK	Kutanan et al., 2021
631	LAO115	LaoIsan	Southeast Asia	Thailand	Modern	Present	Tai-Kadai	Southwestern_Tai_TK	Kutanan et al., 2021
632	LAO411	LaoIsan	Southeast Asia	Thailand	Modern	Present	Tai-Kadai	Southwestern_Tai_TK	Kutanan et al., 2021
633	LAT101	Laotian	Southeast Asia	Laos	Modern	Present	Tai-Kadai	Southwestern_Tai_TK	Kutanan et al., 2021
634	LAT119	Laotian	Southeast Asia	Laos	Modern	Present	Tai-Kadai	Southwestern_Tai_TK	Kutanan et al., 2021
635	LAT105	Laotian	Southeast Asia	Laos	Modern	Present	Tai-Kadai	Southwestern_Tai_TK	Kutanan et al., 2021
636	LAT121	Laotian	Southeast Asia	Laos	Modern	Present	Tai-Kadai	Southwestern_Tai_TK	Kutanan et al., 2021
637	LAT107	Laotian	Southeast Asia	Laos	Modern	Present	Tai-Kadai	Southwestern_Tai_TK	Kutanan et al., 2021
638	LAT123	Laotian	Southeast Asia	Laos	Modern	Present	Tai-Kadai	Southwestern_Tai_TK	Kutanan et al., 2021
639	LAT109	Laotian	Southeast Asia	Laos	Modern	Present	Tai-Kadai	Southwestern_Tai_TK	Kutanan et al., 2021
640	LAT125	Laotian	Southeast Asia	Laos	Modern	Present	Tai-Kadai	Southwestern_Tai_TK	Kutanan et al., 2021
641	LAT111	Laotian	Southeast Asia	Laos	Modern	Present	Tai-Kadai	Southwestern_Tai_TK	Kutanan et al., 2021
642	LAT127	Laotian	Southeast Asia	Laos	Modern	Present	Tai-Kadai	Southwestern_Tai_TK	Kutanan et al., 2021
643	LAT113	Laotian	Southeast Asia	Laos	Modern	Present	Tai-Kadai	Southwestern_Tai_TK	Kutanan et al., 2021
644	LAT129	Laotian	Southeast Asia	Laos	Modern	Present	Tai-Kadai	Southwestern_Tai_TK	Kutanan et al., 2021
645	LAT115	Laotian	Southeast Asia	Laos	Modern	Present	Tai-Kadai	Southwestern_Tai_TK	Kutanan et al., 2021
646	LAT131	Laotian	Southeast Asia	Laos	Modern	Present	Tai-Kadai	Southwestern_Tai_TK	Kutanan et al., 2021
647	LAT117	Laotian	Southeast Asia	Laos	Modern	Present	Tai-Kadai	Southwestern_Tai_TK	Kutanan et al., 2021
648	VIE126	Laotian	Southeast Asia	Thailand	Modern	Present	Tai-Kadai	Southwestern_Tai_TK	Kutanan et al., 2021
649	VIE154	Laotian	Southeast Asia	Thailand	Modern	Present	Tai-Kadai	Southwestern_Tai_TK	Kutanan et al., 2021
650	VIE128	Laotian	Southeast Asia	Thailand	Modern	Present	Tai-Kadai	Southwestern_Tai_TK	Kutanan et al., 2021
651	VIE156	Laotian	Southeast Asia	Thailand	Modern	Present	Tai-Kadai	Southwestern_Tai_TK	Kutanan et al., 2021
652	VIE136	Laotian	Southeast Asia	Thailand	Modern	Present	Tai-Kadai	Southwestern_Tai_TK	Kutanan et al., 2021
653	VIE158	Laotian	Southeast Asia	Thailand	Modern	Present	Tai-Kadai	Southwestern_Tai_TK	Kutanan et al., 2021
654	VIE138	Laotian	Southeast Asia	Thailand	Modern	Present	Tai-Kadai	Southwestern_Tai_TK	Kutanan et al., 2021
655	VIE162	Laotian	Southeast Asia	Thailand	Modern	Present	Tai-Kadai	Southwestern_Tai_TK	Kutanan et al., 2021
656	VIE140	Laotian	Southeast Asia	Thailand	Modern	Present	Tai-Kadai	Southwestern_Tai_TK	Kutanan et al., 2021
657	VIE164	Laotian	Southeast Asia	Thailand	Modern	Present	Tai-Kadai	Southwestern_Tai_TK	Kutanan et al., 2021
658	VIE142	Laotian	Southeast Asia	Thailand	Modern	Present	Tai-Kadai	Southwestern_Tai_TK	Kutanan et al., 2021
659	VIE168	Laotian	Southeast Asia	Thailand	Modern	Present	Tai-Kadai	Southwestern_Tai_TK	Kutanan et al., 2021
660	VIE150	Laotian	Southeast Asia	Thailand	Modern	Present	Tai-Kadai	Southwestern_Tai_TK	Kutanan et al., 2021
661	VIE170	Laotian	Southeast Asia	Thailand	Modern	Present	Tai-Kadai	Southwestern_Tai_TK	Kutanan et al., 2021
662	VIE152	Laotian	Southeast Asia	Thailand	Modern	Present	Tai-Kadai	Southwestern_Tai_TK	Kutanan et al., 2021
663	LS02	Lisu	Southeast Asia	Thailand	Modern	Present	Sino-Tibetan	Southeast_Asian_ST	Kutanan et al., 2021
664	LS10	Lisu	Southeast Asia	Thailand	Modern	Present	Sino-Tibetan	Southeast_Asian_ST	Kutanan et al., 2021
665	LS03	Lisu	Southeast Asia	Thailand	Modern	Present	Sino-Tibetan	Southeast_Asian_ST	Kutanan et al., 2021
666	LS04	Lisu	Southeast Asia	Thailand	Modern	Present	Sino-Tibetan	Southeast_Asian_ST	Kutanan et al., 2021
667	LS05	Lisu	Southeast Asia	Thailand	Modern	Present	Sino-Tibetan	Southeast_Asian_ST	Kutanan et al., 2021
668	LS06	Lisu	Southeast Asia	Thailand	Modern	Present	Sino-Tibetan	Southeast_Asian_ST	Kutanan et al., 2021
669	LS07	Lisu	Southeast Asia	Thailand	Modern	Present	Sino-Tibetan	Southeast_Asian_ST	Kutanan et al., 2021
670	LS01	Lisu	Southeast Asia	Thailand	Modern	Present	Sino-Tibetan	Southeast_Asian_ST	Kutanan et al., 2021
671	LS09	Lisu	Southeast Asia	Thailand	Modern	Present	Sino-Tibetan	Southeast_Asian_ST	Kutanan et al., 2021
672	TL152	Lue	Southeast Asia	Thailand	Modern	Present	Tai-Kadai	Southwestern_Tai_TK	Kutanan et al., 2021
673	TL160	Lue	Southeast Asia	Thailand	Modern	Present	Tai-Kadai	Southwestern_Tai_TK	Kutanan et al., 2021
674	TL114	Lue	Southeast Asia	Thailand	Modern	Present	Tai-Kadai	Southwestern_Tai_TK	Kutanan et al., 2021
675	TL166	Lue	Southeast Asia	Thailand	Modern	Present	Tai-Kadai	Southwestern_Tai_TK	Kutanan et al., 2021
676	TL170	Lue	Southeast Asia	Thailand	Modern	Present	Tai-Kadai	Southwestern_Tai_TK	Kutanan et al., 2021
677	TL118	Lue	Southeast Asia	Thailand	Modern	Present	Tai-Kadai	Southwestern_Tai_TK	Kutanan et al., 2021
678	TL120	Lue	Southeast Asia	Thailand	Modern	Present	Tai-Kadai	Southwestern_Tai_TK	Kutanan et al., 2021
679	TL128	Lue	Southeast Asia	Thailand	Modern	Present	Tai-Kadai	Southwestern_Tai_TK	Kutanan et al., 2021
680	TL148	Lue	Southeast Asia	Thailand	Modern	Present	Tai-Kadai	Southwestern_Tai_TK	Kutanan et al., 2021
681	MO117	Mon_CT	Southeast Asia	Thailand	Modern	Present	Austroasiatic	Monic_AA	Kutanan et al., 2021
682	MO141	Mon_CT	Southeast Asia	Thailand	Modern	Present	Austroasiatic	Monic_AA	Kutanan et al., 2021
683	MO315	Mon_CT	Southeast Asia	Thailand	Modern	Present	Austroasiatic	Monic_AA	Kutanan et al., 2021
684	RM110	Mon_CT	Southeast Asia	Thailand	Modern	Present	Austroasiatic	Monic_AA	Kutanan et al., 2021
685	RM123	Mon_CT	Southeast Asia	Thailand	Modern	Present	Austroasiatic	Monic_AA	Kutanan et al., 2021
686	MO119	Mon_CT	Southeast Asia	Thailand	Modern	Present	Austroasiatic	Monic_AA	Kutanan et al., 2021
687	MO301	Mon_CT	Southeast Asia	Thailand	Modern	Present	Austroasiatic	Monic_AA	Kutanan et al., 2021
688	MO317	Mon_CT	Southeast Asia	Thailand	Modern	Present	Austroasiatic	Monic_AA	Kutanan et al., 2021
689	RM111	Mon_CT	Southeast Asia	Thailand	Modern	Present	Austroasiatic	Monic_AA	Kutanan et al., 2021
690	RM127	Mon_CT	Southeast Asia	Thailand	Modern	Present	Austroasiatic	Monic_AA	Kutanan et al., 2021
691	MO103	Mon_CT	Southeast Asia	Thailand	Modern	Present	Austroasiatic	Monic_AA	Kutanan et al., 2021
692	MO121	Mon_CT	Southeast Asia	Thailand	Modern	Present	Austroasiatic	Monic_AA	Kutanan et al., 2021
693	MO303	Mon_CT	Southeast Asia	Thailand	Modern	Present	Austroasiatic	Monic_AA	Kutanan et al., 2021
694	MO319	Mon_CT	Southeast Asia	Thailand	Modern	Present	Austroasiatic	Monic_AA	Kutanan et al., 2021
695	RM112	Mon_CT	Southeast Asia	Thailand	Modern	Present	Austroasiatic	Monic_AA	Kutanan et al., 2021
696	MO105	Mon_CT	Southeast Asia	Thailand	Modern	Present	Austroasiatic	Monic_AA	Kutanan et al., 2021
697	MO125	Mon_CT	Southeast Asia	Thailand	Modern	Present	Austroasiatic	Monic_AA	Kutanan et al., 2021
698	MO305	Mon_CT	Southeast Asia	Thailand	Modern	Present	Austroasiatic	Monic_AA	Kutanan et al., 2021
699	RM101	Mon_CT	Southeast Asia	Thailand	Modern	Present	Austroasiatic	Monic_AA	Kutanan et al., 2021
700	MO109	Mon_CT	Southeast Asia	Thailand	Modern	Present	Austroasiatic	Monic_AA	Kutanan et al., 2021
701	MO127	Mon_CT	Southeast Asia	Thailand	Modern	Present	Austroasiatic	Monic_AA	Kutanan et al., 2021
702	MO307	Mon_CT	Southeast Asia	Thailand	Modern	Present	Austroasiatic	Monic_AA	Kutanan et al., 2021
703	RM103	Mon_CT	Southeast Asia	Thailand	Modern	Present	Austroasiatic	Monic_AA	Kutanan et al., 2021
704	RM115	Mon_CT	Southeast Asia	Thailand	Modern	Present	Austroasiatic	Monic_AA	Kutanan et al., 2021
705	MO129	Mon_CT	Southeast Asia	Thailand	Modern	Present	Austroasiatic	Monic_AA	Kutanan et al., 2021
706	MO309	Mon_CT	Southeast Asia	Thailand	Modern	Present	Austroasiatic	Monic_AA	Kutanan et al., 2021
707	RM105	Mon_CT	Southeast Asia	Thailand	Modern	Present	Austroasiatic	Monic_AA	Kutanan et al., 2021
708	RM117	Mon_CT	Southeast Asia	Thailand	Modern	Present	Austroasiatic	Monic_AA	Kutanan et al., 2021
709	MO113	Mon_CT	Southeast Asia	Thailand	Modern	Present	Austroasiatic	Monic_AA	Kutanan et al., 2021
710	MO135	Mon_CT	Southeast Asia	Thailand	Modern	Present	Austroasiatic	Monic_AA	Kutanan et al., 2021
711	MO311	Mon_CT	Southeast Asia	Thailand	Modern	Present	Austroasiatic	Monic_AA	Kutanan et al., 2021
712	RM107	Mon_CT	Southeast Asia	Thailand	Modern	Present	Austroasiatic	Monic_AA	Kutanan et al., 2021
713	RM119	Mon_CT	Southeast Asia	Thailand	Modern	Present	Austroasiatic	Monic_AA	Kutanan et al., 2021
714	MO115	Mon_CT	Southeast Asia	Thailand	Modern	Present	Austroasiatic	Monic_AA	Kutanan et al., 2021
715	MO139	Mon_CT	Southeast Asia	Thailand	Modern	Present	Austroasiatic	Monic_AA	Kutanan et al., 2021
716	MO313	Mon_CT	Southeast Asia	Thailand	Modern	Present	Austroasiatic	Monic_AA	Kutanan et al., 2021
717	RM109	Mon_CT	Southeast Asia	Thailand	Modern	Present	Austroasiatic	Monic_AA	Kutanan et al., 2021
718	RM121	Mon_CT	Southeast Asia	Thailand	Modern	Present	Austroasiatic	Monic_AA	Kutanan et al., 2021
719	RM129	Mon_CT	Southeast Asia	Thailand	Modern	Present	Austroasiatic	Monic_AA	Kutanan et al., 2021
720	MO143	Mon_CT	Southeast Asia	Thailand	Modern	Present	Austroasiatic	Monic_AA	Kutanan et al., 2021
721	MO701	Mon_CT	Southeast Asia	Thailand	Modern	Present	Austroasiatic	Monic_AA	Kutanan et al., 2021
722	MO719	Mon_CT	Southeast Asia	Thailand	Modern	Present	Austroasiatic	Monic_AA	Kutanan et al., 2021
723	MO703	Mon_CT	Southeast Asia	Thailand	Modern	Present	Austroasiatic	Monic_AA	Kutanan et al., 2021
724	MO705	Mon_CT	Southeast Asia	Thailand	Modern	Present	Austroasiatic	Monic_AA	Kutanan et al., 2021
725	MO707	Mon_CT	Southeast Asia	Thailand	Modern	Present	Austroasiatic	Monic_AA	Kutanan et al., 2021
726	MO709	Mon_CT	Southeast Asia	Thailand	Modern	Present	Austroasiatic	Monic_AA	Kutanan et al., 2021
727	MO711	Mon_CT	Southeast Asia	Thailand	Modern	Present	Austroasiatic	Monic_AA	Kutanan et al., 2021
728	MO713	Mon_CT	Southeast Asia	Thailand	Modern	Present	Austroasiatic	Monic_AA	Kutanan et al., 2021
729	MO717	Mon_CT	Southeast Asia	Thailand	Modern	Present	Austroasiatic	Monic_AA	Kutanan et al., 2021
730	YOH107	Nyaw	Southeast Asia	Thailand	Modern	Present	Tai-Kadai	Southwestern_Tai_TK	Kutanan et al., 2021
731	YOH109	Nyaw	Southeast Asia	Thailand	Modern	Present	Tai-Kadai	Southwestern_Tai_TK	Kutanan et al., 2021
732	YOH111	Nyaw	Southeast Asia	Thailand	Modern	Present	Tai-Kadai	Southwestern_Tai_TK	Kutanan et al., 2021
733	YOH113	Nyaw	Southeast Asia	Thailand	Modern	Present	Tai-Kadai	Southwestern_Tai_TK	Kutanan et al., 2021
734	YOH115	Nyaw	Southeast Asia	Thailand	Modern	Present	Tai-Kadai	Southwestern_Tai_TK	Kutanan et al., 2021
735	YOH117	Nyaw	Southeast Asia	Thailand	Modern	Present	Tai-Kadai	Southwestern_Tai_TK	Kutanan et al., 2021
736	YOH103	Nyaw	Southeast Asia	Thailand	Modern	Present	Tai-Kadai	Southwestern_Tai_TK	Kutanan et al., 2021
737	YOH121	Nyaw	Southeast Asia	Thailand	Modern	Present	Tai-Kadai	Southwestern_Tai_TK	Kutanan et al., 2021
738	YOH105	Nyaw	Southeast Asia	Thailand	Modern	Present	Tai-Kadai	Southwestern_Tai_TK	Kutanan et al., 2021
739	YOH123	Nyaw	Southeast Asia	Thailand	Modern	Present	Tai-Kadai	Southwestern_Tai_TK	Kutanan et al., 2021
740	PL129	Dara-ang	Southeast Asia	Thailand	Modern	Present	Austroasiatic	Palaung_AA	Kutanan et al., 2021
741	PL145	Dara-ang	Southeast Asia	Thailand	Modern	Present	Austroasiatic	Palaung_AA	Kutanan et al., 2021
742	PL113	Dara-ang	Southeast Asia	Thailand	Modern	Present	Austroasiatic	Palaung_AA	Kutanan et al., 2021
743	PL133	Dara-ang	Southeast Asia	Thailand	Modern	Present	Austroasiatic	Palaung_AA	Kutanan et al., 2021
744	PL117	Dara-ang	Southeast Asia	Thailand	Modern	Present	Austroasiatic	Palaung_AA	Kutanan et al., 2021
745	PL134	Dara-ang	Southeast Asia	Thailand	Modern	Present	Austroasiatic	Palaung_AA	Kutanan et al., 2021
746	PL121	Dara-ang	Southeast Asia	Thailand	Modern	Present	Austroasiatic	Palaung_AA	Kutanan et al., 2021
747	PL123	Dara-ang	Southeast Asia	Thailand	Modern	Present	Austroasiatic	Palaung_AA	Kutanan et al., 2021
748	PL127	Dara-ang	Southeast Asia	Thailand	Modern	Present	Austroasiatic	Palaung_AA	Kutanan et al., 2021
749	STP107	Phuan	Southeast Asia	Thailand	Modern	Present	Tai-Kadai	Southwestern_Tai_TK	Kutanan et al., 2021
750	STP111	Phuan	Southeast Asia	Thailand	Modern	Present	Tai-Kadai	Southwestern_Tai_TK	Kutanan et al., 2021
751	STP113	Phuan	Southeast Asia	Thailand	Modern	Present	Tai-Kadai	Southwestern_Tai_TK	Kutanan et al., 2021
752	STP115	Phuan	Southeast Asia	Thailand	Modern	Present	Tai-Kadai	Southwestern_Tai_TK	Kutanan et al., 2021
753	STP117	Phuan	Southeast Asia	Thailand	Modern	Present	Tai-Kadai	Southwestern_Tai_TK	Kutanan et al., 2021
754	STP101	Phuan	Southeast Asia	Thailand	Modern	Present	Tai-Kadai	Southwestern_Tai_TK	Kutanan et al., 2021
755	STP121	Phuan	Southeast Asia	Thailand	Modern	Present	Tai-Kadai	Southwestern_Tai_TK	Kutanan et al., 2021
756	STP103	Phuan	Southeast Asia	Thailand	Modern	Present	Tai-Kadai	Southwestern_Tai_TK	Kutanan et al., 2021
757	STP123	Phuan	Southeast Asia	Thailand	Modern	Present	Tai-Kadai	Southwestern_Tai_TK	Kutanan et al., 2021
758	STP106	Phuan	Southeast Asia	Thailand	Modern	Present	Tai-Kadai	Southwestern_Tai_TK	Kutanan et al., 2021
759	PUT109	Phutai	Southeast Asia	Thailand	Modern	Present	Tai-Kadai	Southwestern_Tai_TK	Kutanan et al., 2021
760	PUT110	Phutai	Southeast Asia	Thailand	Modern	Present	Tai-Kadai	Southwestern_Tai_TK	Kutanan et al., 2021
761	PUT111	Phutai	Southeast Asia	Thailand	Modern	Present	Tai-Kadai	Southwestern_Tai_TK	Kutanan et al., 2021
762	PUT112	Phutai	Southeast Asia	Thailand	Modern	Present	Tai-Kadai	Southwestern_Tai_TK	Kutanan et al., 2021
763	PUT113	Phutai	Southeast Asia	Thailand	Modern	Present	Tai-Kadai	Southwestern_Tai_TK	Kutanan et al., 2021
764	PUT102	Phutai	Southeast Asia	Thailand	Modern	Present	Tai-Kadai	Southwestern_Tai_TK	Kutanan et al., 2021
765	PUT114	Phutai	Southeast Asia	Thailand	Modern	Present	Tai-Kadai	Southwestern_Tai_TK	Kutanan et al., 2021
766	PUT103	Phutai	Southeast Asia	Thailand	Modern	Present	Tai-Kadai	Southwestern_Tai_TK	Kutanan et al., 2021
767	PUT105	Phutai	Southeast Asia	Thailand	Modern	Present	Tai-Kadai	Southwestern_Tai_TK	Kutanan et al., 2021
768	SAK105	Saek	Southeast Asia	Thailand	Modern	Present	Tai-Kadai	Southwestern_Tai_TK	Kutanan et al., 2021
769	SAK108	Saek	Southeast Asia	Thailand	Modern	Present	Tai-Kadai	Southwestern_Tai_TK	Kutanan et al., 2021
770	SAK110	Saek	Southeast Asia	Thailand	Modern	Present	Tai-Kadai	Southwestern_Tai_TK	Kutanan et al., 2021
771	SAK111	Saek	Southeast Asia	Thailand	Modern	Present	Tai-Kadai	Southwestern_Tai_TK	Kutanan et al., 2021
772	SAK112	Saek	Southeast Asia	Thailand	Modern	Present	Tai-Kadai	Southwestern_Tai_TK	Kutanan et al., 2021
773	SAK136	Saek	Southeast Asia	Thailand	Modern	Present	Tai-Kadai	Southwestern_Tai_TK	Kutanan et al., 2021
774	SAK114	Saek	Southeast Asia	Thailand	Modern	Present	Tai-Kadai	Southwestern_Tai_TK	Kutanan et al., 2021
775	SAK138	Saek	Southeast Asia	Thailand	Modern	Present	Tai-Kadai	Southwestern_Tai_TK	Kutanan et al., 2021
776	SAK116	Saek	Southeast Asia	Thailand	Modern	Present	Tai-Kadai	Southwestern_Tai_TK	Kutanan et al., 2021
777	SAK118	Saek	Southeast Asia	Thailand	Modern	Present	Tai-Kadai	Southwestern_Tai_TK	Kutanan et al., 2021
778	SAK120	Saek	Southeast Asia	Thailand	Modern	Present	Tai-Kadai	Southwestern_Tai_TK	Kutanan et al., 2021
779	SAK126	Saek	Southeast Asia	Thailand	Modern	Present	Tai-Kadai	Southwestern_Tai_TK	Kutanan et al., 2021
780	SAK128	Saek	Southeast Asia	Thailand	Modern	Present	Tai-Kadai	Southwestern_Tai_TK	Kutanan et al., 2021
781	SAK130	Saek	Southeast Asia	Thailand	Modern	Present	Tai-Kadai	Southwestern_Tai_TK	Kutanan et al., 2021
782	YA115	Shan	Southeast Asia	Thailand	Modern	Present	Tai-Kadai	Southwestern_Tai_TK	Kutanan et al., 2021
783	YA117	Shan	Southeast Asia	Thailand	Modern	Present	Tai-Kadai	Southwestern_Tai_TK	Kutanan et al., 2021
784	YA118	Shan	Southeast Asia	Thailand	Modern	Present	Tai-Kadai	Southwestern_Tai_TK	Kutanan et al., 2021
785	YA102	Shan	Southeast Asia	Thailand	Modern	Present	Tai-Kadai	Southwestern_Tai_TK	Kutanan et al., 2021
786	YA121	Shan	Southeast Asia	Thailand	Modern	Present	Tai-Kadai	Southwestern_Tai_TK	Kutanan et al., 2021
787	YA107	Shan	Southeast Asia	Thailand	Modern	Present	Tai-Kadai	Southwestern_Tai_TK	Kutanan et al., 2021
788	YA122	Shan	Southeast Asia	Thailand	Modern	Present	Tai-Kadai	Southwestern_Tai_TK	Kutanan et al., 2021
789	YA111	Shan	Southeast Asia	Thailand	Modern	Present	Tai-Kadai	Southwestern_Tai_TK	Kutanan et al., 2021
790	YA113	Shan	Southeast Asia	Thailand	Modern	Present	Tai-Kadai	Southwestern_Tai_TK	Kutanan et al., 2021
791	SOA115	Soa	Southeast Asia	Thailand	Modern	Present	Austroasiatic	Katuic_AA	Kutanan et al., 2021
792	SOA137	Soa	Southeast Asia	Thailand	Modern	Present	Austroasiatic	Katuic_AA	Kutanan et al., 2021
793	SOA117	Soa	Southeast Asia	Thailand	Modern	Present	Austroasiatic	Katuic_AA	Kutanan et al., 2021
794	SOA101	Soa	Southeast Asia	Thailand	Modern	Present	Austroasiatic	Katuic_AA	Kutanan et al., 2021
795	SOA119	Soa	Southeast Asia	Thailand	Modern	Present	Austroasiatic	Katuic_AA	Kutanan et al., 2021
796	SOA105	Soa	Southeast Asia	Thailand	Modern	Present	Austroasiatic	Katuic_AA	Kutanan et al., 2021
797	SOA121	Soa	Southeast Asia	Thailand	Modern	Present	Austroasiatic	Katuic_AA	Kutanan et al., 2021
798	SOA107	Soa	Southeast Asia	Thailand	Modern	Present	Austroasiatic	Katuic_AA	Kutanan et al., 2021
799	SOA123	Soa	Southeast Asia	Thailand	Modern	Present	Austroasiatic	Katuic_AA	Kutanan et al., 2021
800	SOA109	Soa	Southeast Asia	Thailand	Modern	Present	Austroasiatic	Katuic_AA	Kutanan et al., 2021
801	SOA125	Soa	Southeast Asia	Thailand	Modern	Present	Austroasiatic	Katuic_AA	Kutanan et al., 2021
802	SOA111	Soa	Southeast Asia	Thailand	Modern	Present	Austroasiatic	Katuic_AA	Kutanan et al., 2021
803	SOA127	Soa	Southeast Asia	Thailand	Modern	Present	Austroasiatic	Katuic_AA	Kutanan et al., 2021
804	SOA113	Soa	Southeast Asia	Thailand	Modern	Present	Austroasiatic	Katuic_AA	Kutanan et al., 2021
805	SOA129	Soa	Southeast Asia	Thailand	Modern	Present	Austroasiatic	Katuic_AA	Kutanan et al., 2021
806	MST101	SouthernThai_AN	Southeast Asia	Thailand	Modern	Present	Austronesian	East_Asian_AN	Kutanan et al., 2021
807	MST302	SouthernThai_AN	Southeast Asia	Thailand	Modern	Present	Austronesian	East_Asian_AN	Kutanan et al., 2021
808	MST304	SouthernThai_AN	Southeast Asia	Thailand	Modern	Present	Austronesian	East_Asian_AN	Kutanan et al., 2021
809	MST104	SouthernThai_AN	Southeast Asia	Thailand	Modern	Present	Austronesian	East_Asian_AN	Kutanan et al., 2021
810	MST306	SouthernThai_AN	Southeast Asia	Thailand	Modern	Present	Austronesian	East_Asian_AN	Kutanan et al., 2021
811	MST106	SouthernThai_AN	Southeast Asia	Thailand	Modern	Present	Austronesian	East_Asian_AN	Kutanan et al., 2021
812	MST308	SouthernThai_AN	Southeast Asia	Thailand	Modern	Present	Austronesian	East_Asian_AN	Kutanan et al., 2021
813	MST202	SouthernThai_AN	Southeast Asia	Thailand	Modern	Present	Austronesian	East_Asian_AN	Kutanan et al., 2021
814	MST401	SouthernThai_AN	Southeast Asia	Thailand	Modern	Present	Austronesian	East_Asian_AN	Kutanan et al., 2021
815	MST204	SouthernThai_AN	Southeast Asia	Thailand	Modern	Present	Austronesian	East_Asian_AN	Kutanan et al., 2021
816	MST402	SouthernThai_AN	Southeast Asia	Thailand	Modern	Present	Austronesian	East_Asian_AN	Kutanan et al., 2021
817	MST206	SouthernThai_AN	Southeast Asia	Thailand	Modern	Present	Austronesian	East_Asian_AN	Kutanan et al., 2021
818	MST403	SouthernThai_AN	Southeast Asia	Thailand	Modern	Present	Austronesian	East_Asian_AN	Kutanan et al., 2021
819	MST208	SouthernThai_AN	Southeast Asia	Thailand	Modern	Present	Austronesian	East_Asian_AN	Kutanan et al., 2021
820	MST108	SouthernThai_AN	Southeast Asia	Thailand	Modern	Present	Austronesian	East_Asian_AN	Kutanan et al., 2021
821	BST101	SouthernThai_TK	Southeast Asia	Thailand	Modern	Present	Tai-Kadai	Southwestern_Tai_TK	Kutanan et al., 2021
822	BST117	SouthernThai_TK	Southeast Asia	Thailand	Modern	Present	Tai-Kadai	Southwestern_Tai_TK	Kutanan et al., 2021
823	BST103	SouthernThai_TK	Southeast Asia	Thailand	Modern	Present	Tai-Kadai	Southwestern_Tai_TK	Kutanan et al., 2021
824	BST119	SouthernThai_TK	Southeast Asia	Thailand	Modern	Present	Tai-Kadai	Southwestern_Tai_TK	Kutanan et al., 2021
825	BST105	SouthernThai_TK	Southeast Asia	Thailand	Modern	Present	Tai-Kadai	Southwestern_Tai_TK	Kutanan et al., 2021
826	BST121	SouthernThai_TK	Southeast Asia	Thailand	Modern	Present	Tai-Kadai	Southwestern_Tai_TK	Kutanan et al., 2021
827	BST107	SouthernThai_TK	Southeast Asia	Thailand	Modern	Present	Tai-Kadai	Southwestern_Tai_TK	Kutanan et al., 2021
828	BST123	SouthernThai_TK	Southeast Asia	Thailand	Modern	Present	Tai-Kadai	Southwestern_Tai_TK	Kutanan et al., 2021
829	BST125	SouthernThai_TK	Southeast Asia	Thailand	Modern	Present	Tai-Kadai	Southwestern_Tai_TK	Kutanan et al., 2021
830	BST111	SouthernThai_TK	Southeast Asia	Thailand	Modern	Present	Tai-Kadai	Southwestern_Tai_TK	Kutanan et al., 2021
831	BST113	SouthernThai_TK	Southeast Asia	Thailand	Modern	Present	Tai-Kadai	Southwestern_Tai_TK	Kutanan et al., 2021
832	BST129	SouthernThai_TK	Southeast Asia	Thailand	Modern	Present	Tai-Kadai	Southwestern_Tai_TK	Kutanan et al., 2021
833	BST115	SouthernThai_TK	Southeast Asia	Thailand	Modern	Present	Tai-Kadai	Southwestern_Tai_TK	Kutanan et al., 2021
834	BST131	SouthernThai_TK	Southeast Asia	Thailand	Modern	Present	Tai-Kadai	Southwestern_Tai_TK	Kutanan et al., 2021
835	RY112	Yuan	Southeast Asia	Thailand	Modern	Present	Tai-Kadai	Southwestern_Tai_TK	Kutanan et al., 2021
836	RY141	Yuan	Southeast Asia	Thailand	Modern	Present	Tai-Kadai	Southwestern_Tai_TK	Kutanan et al., 2021
837	RY143	Yuan	Southeast Asia	Thailand	Modern	Present	Tai-Kadai	Southwestern_Tai_TK	Kutanan et al., 2021
838	RY130	Yuan	Southeast Asia	Thailand	Modern	Present	Tai-Kadai	Southwestern_Tai_TK	Kutanan et al., 2021
839	RY132	Yuan	Southeast Asia	Thailand	Modern	Present	Tai-Kadai	Southwestern_Tai_TK	Kutanan et al., 2021
840	RY136	Yuan	Southeast Asia	Thailand	Modern	Present	Tai-Kadai	Southwestern_Tai_TK	Kutanan et al., 2021
841	RY137	Yuan	Southeast Asia	Thailand	Modern	Present	Tai-Kadai	Southwestern_Tai_TK	Kutanan et al., 2021
842	RY139	Yuan	Southeast Asia	Thailand	Modern	Present	Tai-Kadai	Southwestern_Tai_TK	Kutanan et al., 2021
843	NA13613.HO	Ami	East Asia	Taiwan	Modern	Present	Austronesian	East_Asian_AN	Lazaridis et al., 2014
844	NA13614.HO	Ami	East Asia	Taiwan	Modern	Present	Austronesian	East_Asian_AN	Lazaridis et al., 2014
845	NA13607.HO	Ami	East Asia	Taiwan	Modern	Present	Austronesian	East_Asian_AN	Lazaridis et al., 2014
846	NA13615.HO	Ami	East Asia	Taiwan	Modern	Present	Austronesian	East_Asian_AN	Lazaridis et al., 2014
847	NA13608.HO	Ami	East Asia	Taiwan	Modern	Present	Austronesian	East_Asian_AN	Lazaridis et al., 2014
848	NA13616.HO	Ami	East Asia	Taiwan	Modern	Present	Austronesian	East_Asian_AN	Lazaridis et al., 2014
849	NA13609.HO	Ami	East Asia	Taiwan	Modern	Present	Austronesian	East_Asian_AN	Lazaridis et al., 2014
850	NA13610.HO	Ami	East Asia	Taiwan	Modern	Present	Austronesian	East_Asian_AN	Lazaridis et al., 2014
851	NA13611.HO	Ami	East Asia	Taiwan	Modern	Present	Austronesian	East_Asian_AN	Lazaridis et al., 2014
852	NA13612.HO	Ami	East Asia	Taiwan	Modern	Present	Austronesian	East_Asian_AN	Lazaridis et al., 2014
853	NA13597.HO	Atayal	East Asia	Taiwan	Modern	Present	Austronesian	East_Asian_AN	Lazaridis et al., 2014
854	NA13605.HO	Atayal	East Asia	Taiwan	Modern	Present	Austronesian	East_Asian_AN	Lazaridis et al., 2014
855	NA13598.HO	Atayal	East Asia	Taiwan	Modern	Present	Austronesian	East_Asian_AN	Lazaridis et al., 2014
856	NA13606.HO	Atayal	East Asia	Taiwan	Modern	Present	Austronesian	East_Asian_AN	Lazaridis et al., 2014
857	NA13599.HO	Atayal	East Asia	Taiwan	Modern	Present	Austronesian	East_Asian_AN	Lazaridis et al., 2014
858	NA13601.HO	Atayal	East Asia	Taiwan	Modern	Present	Austronesian	East_Asian_AN	Lazaridis et al., 2014
859	NA13602.HO	Atayal	East Asia	Taiwan	Modern	Present	Austronesian	East_Asian_AN	Lazaridis et al., 2014
860	NA13603.HO	Atayal	East Asia	Taiwan	Modern	Present	Austronesian	East_Asian_AN	Lazaridis et al., 2014
861	NA13604.HO	Atayal	East Asia	Taiwan	Modern	Present	Austronesian	East_Asian_AN	Lazaridis et al., 2014
862	HG03007.HO	Bengali	South Asia	Bangladesh	Modern	Present	Indo-European	N.A	Lazaridis et al., 2014
863	HG03006.HO	Bengali	South Asia	Bangladesh	Modern	Present	Indo-European	N.A	Lazaridis et al., 2014
864	HG03793.HO	Bengali	South Asia	Bangladesh	Modern	Present	Indo-European	N.A	Lazaridis et al., 2014
865	HG03589.HO	Bengali	South Asia	Bangladesh	Modern	Present	Indo-European	N.A	Lazaridis et al., 2014
866	HG03009.HO	Bengali	South Asia	Bangladesh	Modern	Present	Indo-European	N.A	Lazaridis et al., 2014
867	HG03585.HO	Bengali	South Asia	Bangladesh	Modern	Present	Indo-European	N.A	Lazaridis et al., 2014
868	HG03012.HO	Bengali	South Asia	Bangladesh	Modern	Present	Indo-European	N.A	Lazaridis et al., 2014
869	Tiwari1	Brahmin_Tiwari	South Asia	India	Modern	Present	Indo-European	North_Indian	Lazaridis et al., 2014
870	Tiwari2	Brahmin_Tiwari	South Asia	India	Modern	Present	Indo-European	North_Indian	Lazaridis et al., 2014
871	Tiwari3	Brahmin_Tiwari	South Asia	India	Modern	Present	Indo-European	North_Indian	Lazaridis et al., 2014
872	Tiwari4	Brahmin_Tiwari	South Asia	India	Modern	Present	Indo-European	North_Indian	Lazaridis et al., 2014
873	Tiwari5	Brahmin_Tiwari	South Asia	India	Modern	Present	Indo-European	North_Indian	Lazaridis et al., 2014
874	Tiwari6	Brahmin_Tiwari	South Asia	India	Modern	Present	Indo-European	North_Indian	Lazaridis et al., 2014
875	Tiwari7	Brahmin_Tiwari	South Asia	India	Modern	Present	Indo-European	North_Indian	Lazaridis et al., 2014
876	Tiwari8	Brahmin_Tiwari	South Asia	India	Modern	Present	Indo-European	North_Indian	Lazaridis et al., 2014
877	Tiwari9	Brahmin_Tiwari	South Asia	India	Modern	Present	Indo-European	North_Indian	Lazaridis et al., 2014
878	Tiwari10	Brahmin_Tiwari	South Asia	India	Modern	Present	Indo-European	North_Indian	Lazaridis et al., 2014
879	Tiwari11	Brahmin_Tiwari	South Asia	India	Modern	Present	Indo-European	North_Indian	Lazaridis et al., 2014
880	Tiwari12	Brahmin_Tiwari	South Asia	India	Modern	Present	Indo-European	North_Indian	Lazaridis et al., 2014
881	Tiwari13	Brahmin_Tiwari	South Asia	India	Modern	Present	Indo-European	North_Indian	Lazaridis et al., 2014
882	Tiwari14	Brahmin_Tiwari	South Asia	India	Modern	Present	Indo-European	North_Indian	Lazaridis et al., 2014
883	Tiwari15	Brahmin_Tiwari	South Asia	India	Modern	Present	Indo-European	North_Indian	Lazaridis et al., 2014
884	NA20847.HO	Gujarati	South Asia	India	Modern	Present	Indo-European	North_Indian	Lazaridis et al., 2014
885	NA20854.HO	Gujarati	South Asia	India	Modern	Present	Indo-European	North_Indian	Lazaridis et al., 2014
886	NA20882.HO	Gujarati	South Asia	India	Modern	Present	Indo-European	North_Indian	Lazaridis et al., 2014
887	NA20899.HO	Gujarati	South Asia	India	Modern	Present	Indo-European	North_Indian	Lazaridis et al., 2014
888	NA20910.HO	Gujarati	South Asia	India	Modern	Present	Indo-European	North_Indian	Lazaridis et al., 2014
889	NA21125.HO	Gujarati	South Asia	India	Modern	Present	Indo-European	North_Indian	Lazaridis et al., 2014
890	NA20858.HO	Gujarati	South Asia	India	Modern	Present	Indo-European	North_Indian	Lazaridis et al., 2014
891	NA20866.HO	Gujarati	South Asia	India	Modern	Present	Indo-European	North_Indian	Lazaridis et al., 2014
892	NA20873.HO	Gujarati	South Asia	India	Modern	Present	Indo-European	North_Indian	Lazaridis et al., 2014
893	NA20883.HO	Gujarati	South Asia	India	Modern	Present	Indo-European	North_Indian	Lazaridis et al., 2014
894	NA20885.HO	Gujarati	South Asia	India	Modern	Present	Indo-European	North_Indian	Lazaridis et al., 2014
895	NA20898.HO	Gujarati	South Asia	India	Modern	Present	Indo-European	North_Indian	Lazaridis et al., 2014
896	NA20903.HO	Gujarati	South Asia	India	Modern	Present	Indo-European	North_Indian	Lazaridis et al., 2014
897	NA20904.HO	Gujarati	South Asia	India	Modern	Present	Indo-European	North_Indian	Lazaridis et al., 2014
898	NA20911.HO	Gujarati	South Asia	India	Modern	Present	Indo-European	North_Indian	Lazaridis et al., 2014
899	NA21116.HO	Gujarati	South Asia	India	Modern	Present	Indo-European	North_Indian	Lazaridis et al., 2014
900	NA21123.HO	Gujarati	South Asia	India	Modern	Present	Indo-European	North_Indian	Lazaridis et al., 2014
901	NA21097.HO	Gujarati	South Asia	India	Modern	Present	Indo-European	North_Indian	Lazaridis et al., 2014
902	NA20862.HO	Gujarati	South Asia	India	Modern	Present	Indo-European	North_Indian	Lazaridis et al., 2014
903	kalmyk11.HO	Kalmyk	Eastern Europe	Russia	Modern	Present	Mongolic	N.A	Lazaridis et al., 2014
904	kalmyk32.HO	Kalmyk	Eastern Europe	Russia	Modern	Present	Mongolic	N.A	Lazaridis et al., 2014
905	kalmyk9.HO	Kalmyk	Eastern Europe	Russia	Modern	Present	Mongolic	N.A	Lazaridis et al., 2014
906	kalmyk14.HO	Kalmyk	Eastern Europe	Russia	Modern	Present	Mongolic	N.A	Lazaridis et al., 2014
907	kalmyk67.HO	Kalmyk	Eastern Europe	Russia	Modern	Present	Mongolic	N.A	Lazaridis et al., 2014
908	kalmyk13.HO	Kalmyk	Eastern Europe	Russia	Modern	Present	Mongolic	N.A	Lazaridis et al., 2014
909	kalmyk39.HO	Kalmyk	Eastern Europe	Russia	Modern	Present	Mongolic	N.A	Lazaridis et al., 2014
910	kalmyk55.HO	Kalmyk	Eastern Europe	Russia	Modern	Present	Mongolic	N.A	Lazaridis et al., 2014
911	kalmyk22.HO	Kalmyk	Eastern Europe	Russia	Modern	Present	Mongolic	N.A	Lazaridis et al., 2014
912	kalmyk44.HO	Kalmyk	Eastern Europe	Russia	Modern	Present	Mongolic	N.A	Lazaridis et al., 2014
913	Kharia1	Kharia	South Asia	India	Modern	Present	Austroasiatic	Munda_AA	Lazaridis et al., 2014
914	Kharia2	Kharia	South Asia	India	Modern	Present	Austroasiatic	Munda_AA	Lazaridis et al., 2014
915	Kharia3	Kharia	South Asia	India	Modern	Present	Austroasiatic	Munda_AA	Lazaridis et al., 2014
916	Kharia4	Kharia	South Asia	India	Modern	Present	Austroasiatic	Munda_AA	Lazaridis et al., 2014
917	Kharia5	Kharia	South Asia	India	Modern	Present	Austroasiatic	Munda_AA	Lazaridis et al., 2014
918	Kharia6	Kharia	South Asia	India	Modern	Present	Austroasiatic	Munda_AA	Lazaridis et al., 2014
919	Kharia7	Kharia	South Asia	India	Modern	Present	Austroasiatic	Munda_AA	Lazaridis et al., 2014
920	Kharia8	Kharia	South Asia	India	Modern	Present	Austroasiatic	Munda_AA	Lazaridis et al., 2014
921	Kharia9	Kharia	South Asia	India	Modern	Present	Austroasiatic	Munda_AA	Lazaridis et al., 2014
922	Kharia10	Kharia	South Asia	India	Modern	Present	Austroasiatic	Munda_AA	Lazaridis et al., 2014
923	Kharia11	Kharia	South Asia	India	Modern	Present	Austroasiatic	Munda_AA	Lazaridis et al., 2014
924	Kharia12	Kharia	South Asia	India	Modern	Present	Austroasiatic	Munda_AA	Lazaridis et al., 2014
925	Kharia13	Kharia	South Asia	India	Modern	Present	Austroasiatic	Munda_AA	Lazaridis et al., 2014
926	Kharia14	Kharia	South Asia	India	Modern	Present	Austroasiatic	Munda_AA	Lazaridis et al., 2014
927	Kharia15	Kharia	South Asia	India	Modern	Present	Austroasiatic	Munda_AA	Lazaridis et al., 2014
928	HG01595.HO	Kinh	Southeast Asia	Vietnam	Modern	Present	Austroasiatic	Vietic_AA	Lazaridis et al., 2014
929	HG01596.HO	Kinh	Southeast Asia	Vietnam	Modern	Present	Austroasiatic	Vietic_AA	Lazaridis et al., 2014
930	HG01597.HO	Kinh	Southeast Asia	Vietnam	Modern	Present	Austroasiatic	Vietic_AA	Lazaridis et al., 2014
931	HG01598.HO	Kinh	Southeast Asia	Vietnam	Modern	Present	Austroasiatic	Vietic_AA	Lazaridis et al., 2014
932	HG01600.HO	Kinh	Southeast Asia	Vietnam	Modern	Present	Austroasiatic	Vietic_AA	Lazaridis et al., 2014
933	HG01842.HO	Kinh	Southeast Asia	Vietnam	Modern	Present	Austroasiatic	Vietic_AA	Lazaridis et al., 2014
934	HG01844.HO	Kinh	Southeast Asia	Vietnam	Modern	Present	Austroasiatic	Vietic_AA	Lazaridis et al., 2014
935	HG01846.HO	Kinh	Southeast Asia	Vietnam	Modern	Present	Austroasiatic	Vietic_AA	Lazaridis et al., 2014
936	ND19394.HO	Korean	East Asia	South Korea	Modern	Present	Koreanic	Northeast_Asian	Lazaridis et al., 2014
937	ND22219.HO	Korean	East Asia	South Korea	Modern	Present	Koreanic	Northeast_Asian	Lazaridis et al., 2014
938	NA00726.HO	Korean	East Asia	South Korea	Modern	Present	Koreanic	Northeast_Asian	Lazaridis et al., 2014
939	ND13299.HO	Korean	East Asia	South Korea	Modern	Present	Koreanic	Northeast_Asian	Lazaridis et al., 2014
940	ND14916.HO	Korean	East Asia	South Korea	Modern	Present	Koreanic	Northeast_Asian	Lazaridis et al., 2014
941	ND15143.HO	Korean	East Asia	South Korea	Modern	Present	Koreanic	Northeast_Asian	Lazaridis et al., 2014
942	Kusunda11.HO	Kusunda	South Asia	Nepal	Modern	Present	Language_isolate	N.A	Lazaridis et al., 2014
943	Kusunda01.HO	Kusunda	South Asia	Nepal	Modern	Present	Language_isolate	N.A	Lazaridis et al., 2014
944	Kusunda03.HO	Kusunda	South Asia	Nepal	Modern	Present	Language_isolate	N.A	Lazaridis et al., 2014
945	Kusunda04.HO	Kusunda	South Asia	Nepal	Modern	Present	Language_isolate	N.A	Lazaridis et al., 2014
946	Kusunda07.HO	Kusunda	South Asia	Nepal	Modern	Present	Language_isolate	N.A	Lazaridis et al., 2014
947	Kusunda15.HO	Kusunda	South Asia	Nepal	Modern	Present	Language_isolate	N.A	Lazaridis et al., 2014
948	Kusunda12.HO	Kusunda	South Asia	Nepal	Modern	Present	Language_isolate	N.A	Lazaridis et al., 2014
949	Bishkek28452.HO	Kyrgyz_Kyrgyzstan	Central Asia	Kyrgyzstan	Modern	Present	Turkic	N.A	Lazaridis et al., 2014
950	Bishkek28442.HO	Kyrgyz_Kyrgyzstan	Central Asia	Kyrgyzstan	Modern	Present	Turkic	N.A	Lazaridis et al., 2014
951	Bishkek28443.HO	Kyrgyz_Kyrgyzstan	Central Asia	Kyrgyzstan	Modern	Present	Turkic	N.A	Lazaridis et al., 2014
952	Bishkek28445.HO	Kyrgyz_Kyrgyzstan	Central Asia	Kyrgyzstan	Modern	Present	Turkic	N.A	Lazaridis et al., 2014
953	Bishkek28451.HO	Kyrgyz_Kyrgyzstan	Central Asia	Kyrgyzstan	Modern	Present	Turkic	N.A	Lazaridis et al., 2014
954	Bishkek28449.HO	Kyrgyz_Kyrgyzstan	Central Asia	Kyrgyzstan	Modern	Present	Turkic	N.A	Lazaridis et al., 2014
955	Bishkek28456.HO	Kyrgyz_Kyrgyzstan	Central Asia	Kyrgyzstan	Modern	Present	Turkic	N.A	Lazaridis et al., 2014
956	Bishkek28446.HO	Kyrgyz_Kyrgyzstan	Central Asia	Kyrgyzstan	Modern	Present	Turkic	N.A	Lazaridis et al., 2014
957	Bishkek28454.HO	Kyrgyz_Kyrgyzstan	Central Asia	Kyrgyzstan	Modern	Present	Turkic	N.A	Lazaridis et al., 2014
958	Lodhi2	Lodhi	South Asia	India	Modern	Present	Indo-European	North_Indian	Lazaridis et al., 2014
959	Lodhi3	Lodhi	South Asia	India	Modern	Present	Indo-European	North_Indian	Lazaridis et al., 2014
960	Lodhi4	Lodhi	South Asia	India	Modern	Present	Indo-European	North_Indian	Lazaridis et al., 2014
961	Lodhi5	Lodhi	South Asia	India	Modern	Present	Indo-European	North_Indian	Lazaridis et al., 2014
962	Lodhi6	Lodhi	South Asia	India	Modern	Present	Indo-European	North_Indian	Lazaridis et al., 2014
963	Lodhi7	Lodhi	South Asia	India	Modern	Present	Indo-European	North_Indian	Lazaridis et al., 2014
964	Lodhi8	Lodhi	South Asia	India	Modern	Present	Indo-European	North_Indian	Lazaridis et al., 2014
965	Lodhi9	Lodhi	South Asia	India	Modern	Present	Indo-European	North_Indian	Lazaridis et al., 2014
966	Lodhi10	Lodhi	South Asia	India	Modern	Present	Indo-European	North_Indian	Lazaridis et al., 2014
967	Lodhi11	Lodhi	South Asia	India	Modern	Present	Indo-European	North_Indian	Lazaridis et al., 2014
968	Lodhi13	Lodhi	South Asia	India	Modern	Present	Indo-European	North_Indian	Lazaridis et al., 2014
969	Lodhi14	Lodhi	South Asia	India	Modern	Present	Indo-European	North_Indian	Lazaridis et al., 2014
970	Lodhi15	Lodhi	South Asia	India	Modern	Present	Indo-European	North_Indian	Lazaridis et al., 2014
971	Mala1	Mala	South Asia	India	Modern	Present	Dravidian	Mala	Lazaridis et al., 2014
972	Mala2	Mala	South Asia	India	Modern	Present	Dravidian	Mala	Lazaridis et al., 2014
973	Mala3	Mala	South Asia	India	Modern	Present	Dravidian	Mala	Lazaridis et al., 2014
974	Mala4	Mala	South Asia	India	Modern	Present	Dravidian	Mala	Lazaridis et al., 2014
975	Mala5	Mala	South Asia	India	Modern	Present	Dravidian	Mala	Lazaridis et al., 2014
976	Mala6	Mala	South Asia	India	Modern	Present	Dravidian	Mala	Lazaridis et al., 2014
977	Mala7	Mala	South Asia	India	Modern	Present	Dravidian	Mala	Lazaridis et al., 2014
978	Mala8	Mala	South Asia	India	Modern	Present	Dravidian	Mala	Lazaridis et al., 2014
979	Mala9	Mala	South Asia	India	Modern	Present	Dravidian	Mala	Lazaridis et al., 2014
980	Mala10	Mala	South Asia	India	Modern	Present	Dravidian	Mala	Lazaridis et al., 2014
981	Mala11	Mala	South Asia	India	Modern	Present	Dravidian	Mala	Lazaridis et al., 2014
982	Mala12	Mala	South Asia	India	Modern	Present	Dravidian	Mala	Lazaridis et al., 2014
983	Mala13	Mala	South Asia	India	Modern	Present	Dravidian	Mala	Lazaridis et al., 2014
984	Mala14	Mala	South Asia	India	Modern	Present	Dravidian	Mala	Lazaridis et al., 2014
985	Mala15	Mala	South Asia	India	Modern	Present	Dravidian	Mala	Lazaridis et al., 2014
986	HG02687.HO	Punjabi	South Asia	Pakistan	Modern	Present	Indo-European	N.A	Lazaridis et al., 2014
987	HG02491.HO	Punjabi	South Asia	Pakistan	Modern	Present	Indo-European	N.A	Lazaridis et al., 2014
988	HG02783.HO	Punjabi	South Asia	Pakistan	Modern	Present	Indo-European	N.A	Lazaridis et al., 2014
989	HG02688.HO	Punjabi	South Asia	Pakistan	Modern	Present	Indo-European	N.A	Lazaridis et al., 2014
990	HG02724.HO	Punjabi	South Asia	Pakistan	Modern	Present	Indo-European	N.A	Lazaridis et al., 2014
991	HG02790.HO	Punjabi	South Asia	Pakistan	Modern	Present	Indo-European	N.A	Lazaridis et al., 2014
992	HG02601.HO	Punjabi	South Asia	Pakistan	Modern	Present	Indo-European	N.A	Lazaridis et al., 2014
993	HG02600.HO	Punjabi	South Asia	Pakistan	Modern	Present	Indo-European	N.A	Lazaridis et al., 2014
994	CHI007.HO	Thai	Southeast Asia	Thailand	Modern	Present	Tai-Kadai	Southwestern_Tai_TK	Lazaridis et al., 2014
995	CHI034.HO	Thai	Southeast Asia	Thailand	Modern	Present	Tai-Kadai	Southwestern_Tai_TK	Lazaridis et al., 2014
996	DCH006.HO	Thai	Southeast Asia	Thailand	Modern	Present	Tai-Kadai	Southwestern_Tai_TK	Lazaridis et al., 2014
997	DCH007.HO	Thai	Southeast Asia	Thailand	Modern	Present	Tai-Kadai	Southwestern_Tai_TK	Lazaridis et al., 2014
998	DCH008.HO	Thai	Southeast Asia	Thailand	Modern	Present	Tai-Kadai	Southwestern_Tai_TK	Lazaridis et al., 2014
999	DCH009.HO	Thai	Southeast Asia	Thailand	Modern	Present	Tai-Kadai	Southwestern_Tai_TK	Lazaridis et al., 2014
1000	DCH011.HO	Thai	Southeast Asia	Thailand	Modern	Present	Tai-Kadai	Southwestern_Tai_TK	Lazaridis et al., 2014
1001	DCH012.HO	Thai	Southeast Asia	Thailand	Modern	Present	Tai-Kadai	Southwestern_Tai_TK	Lazaridis et al., 2014
1002	UZB178_turkmen.HO	Turkmen	Central Asia	Uzbekistan	Modern	Present	Turkic	N.A	Lazaridis et al., 2014
1003	UZB180_turkmen.HO	Turkmen	Central Asia	Uzbekistan	Modern	Present	Turkic	N.A	Lazaridis et al., 2014
1004	UZB102_turkmen.HO	Turkmen	Central Asia	Uzbekistan	Modern	Present	Turkic	N.A	Lazaridis et al., 2014
1005	UZB105_turkmen.HO	Turkmen	Central Asia	Uzbekistan	Modern	Present	Turkic	N.A	Lazaridis et al., 2014
1006	UZB111_turkmen.HO	Turkmen	Central Asia	Uzbekistan	Modern	Present	Turkic	N.A	Lazaridis et al., 2014
1007	UZB150_turkmen.HO	Turkmen	Central Asia	Uzbekistan	Modern	Present	Turkic	N.A	Lazaridis et al., 2014
1008	Vishwabrahmin1	Vishwabrahmin	South Asia	India	Modern	Present	Dravidian	South_Indian	Lazaridis et al., 2014
1009	Vishwabrahmin3	Vishwabrahmin	South Asia	India	Modern	Present	Dravidian	South_Indian	Lazaridis et al., 2014
1010	Vishwabrahmin4	Vishwabrahmin	South Asia	India	Modern	Present	Dravidian	South_Indian	Lazaridis et al., 2014
1011	Vishwabrahmin5	Vishwabrahmin	South Asia	India	Modern	Present	Dravidian	South_Indian	Lazaridis et al., 2014
1012	Vishwabrahmin6	Vishwabrahmin	South Asia	India	Modern	Present	Dravidian	South_Indian	Lazaridis et al., 2014
1013	Vishwabrahmin7	Vishwabrahmin	South Asia	India	Modern	Present	Dravidian	South_Indian	Lazaridis et al., 2014
1014	Vishwabrahmin8	Vishwabrahmin	South Asia	India	Modern	Present	Dravidian	South_Indian	Lazaridis et al., 2014
1015	Vishwabrahmin9	Vishwabrahmin	South Asia	India	Modern	Present	Dravidian	South_Indian	Lazaridis et al., 2014
1016	Vishwabrahmin10	Vishwabrahmin	South Asia	India	Modern	Present	Dravidian	South_Indian	Lazaridis et al., 2014
1017	Vishwabrahmin11	Vishwabrahmin	South Asia	India	Modern	Present	Dravidian	South_Indian	Lazaridis et al., 2014
1018	Vishwabrahmin12	Vishwabrahmin	South Asia	India	Modern	Present	Dravidian	South_Indian	Lazaridis et al., 2014
1019	Vishwabrahmin13	Vishwabrahmin	South Asia	India	Modern	Present	Dravidian	South_Indian	Lazaridis et al., 2014
1020	Vishwabrahmin14	Vishwabrahmin	South Asia	India	Modern	Present	Dravidian	South_Indian	Lazaridis et al., 2014
1021	Vishwabrahmin15	Vishwabrahmin	South Asia	India	Modern	Present	Dravidian	South_Indian	Lazaridis et al., 2014
1022	TN110.HO	Lua3	Southeast Asia	Thailand	Modern	Present	Austroasiatic	Khmuic_AA	Lipson et al., 2018
1023	TN102.HO	Lua3	Southeast Asia	Thailand	Modern	Present	Austroasiatic	Khmuic_AA	Lipson et al., 2018
1024	TN106.HO	Lua3	Southeast Asia	Thailand	Modern	Present	Austroasiatic	Khmuic_AA	Lipson et al., 2018
1025	TN105.HO	Lua3	Southeast Asia	Thailand	Modern	Present	Austroasiatic	Khmuic_AA	Lipson et al., 2018
1026	TN122.HO	Lua3	Southeast Asia	Thailand	Modern	Present	Austroasiatic	Khmuic_AA	Lipson et al., 2018
1027	TN123.HO	Lua3	Southeast Asia	Thailand	Modern	Present	Austroasiatic	Khmuic_AA	Lipson et al., 2018
1028	TN115.HO	Lua3	Southeast Asia	Thailand	Modern	Present	Austroasiatic	Khmuic_AA	Lipson et al., 2018
1029	TN147.HO	Lua3	Southeast Asia	Thailand	Modern	Present	Austroasiatic	Khmuic_AA	Lipson et al., 2018
1030	TN112.HO	Lua3	Southeast Asia	Thailand	Modern	Present	Austroasiatic	Khmuic_AA	Lipson et al., 2018
1031	TN125.HO	Lua3	Southeast Asia	Thailand	Modern	Present	Austroasiatic	Khmuic_AA	Lipson et al., 2018
1032	MA122.HO	Mlabri	Southeast Asia	Thailand	Modern	Present	Austroasiatic	Khmuic_AA	Lipson et al., 2018
1033	MA119.HO	Mlabri	Southeast Asia	Thailand	Modern	Present	Austroasiatic	Khmuic_AA	Lipson et al., 2018
1034	MA112.HO	Mlabri	Southeast Asia	Thailand	Modern	Present	Austroasiatic	Khmuic_AA	Lipson et al., 2018
1035	MA124.HO	Mlabri	Southeast Asia	Thailand	Modern	Present	Austroasiatic	Khmuic_AA	Lipson et al., 2018
1036	MA113.HO	Mlabri	Southeast Asia	Thailand	Modern	Present	Austroasiatic	Khmuic_AA	Lipson et al., 2018
1037	MA117.HO	Mlabri	Southeast Asia	Thailand	Modern	Present	Austroasiatic	Khmuic_AA	Lipson et al., 2018
1038	MA115.HO	Mlabri	Southeast Asia	Thailand	Modern	Present	Austroasiatic	Khmuic_AA	Lipson et al., 2018
1039	MA126.HO	Mlabri	Southeast Asia	Thailand	Modern	Present	Austroasiatic	Khmuic_AA	Lipson et al., 2018
1040	MA128.HO	Mlabri	Southeast Asia	Thailand	Modern	Present	Austroasiatic	Khmuic_AA	Lipson et al., 2018
1041	BoY186	Boy	Southeast Asia	Vietnam	Modern	Present	Tai-Kadai	Central_Tai_TK	Liu et al., 2020
1042	BoY188	Boy	Southeast Asia	Vietnam	Modern	Present	Tai-Kadai	Central_Tai_TK	Liu et al., 2020
1043	BoY189	Boy	Southeast Asia	Vietnam	Modern	Present	Tai-Kadai	Central_Tai_TK	Liu et al., 2020
1044	BoY191	Boy	Southeast Asia	Vietnam	Modern	Present	Tai-Kadai	Central_Tai_TK	Liu et al., 2020
1045	BoY193_2	Boy	Southeast Asia	Vietnam	Modern	Present	Tai-Kadai	Central_Tai_TK	Liu et al., 2020
1046	Cham58	Cham	Southeast Asia	Vietnam	Modern	Present	Austronesian	Vietnamese_AN	Liu et al., 2020
1047	Cham64	Cham	Southeast Asia	Vietnam	Modern	Present	Austronesian	Vietnamese_AN	Liu et al., 2020
1048	Cham66	Cham	Southeast Asia	Vietnam	Modern	Present	Austronesian	Vietnamese_AN	Liu et al., 2020
1049	Cham75	Cham	Southeast Asia	Vietnam	Modern	Present	Austronesian	Vietnamese_AN	Liu et al., 2020
1050	Cham80	Cham	Southeast Asia	Vietnam	Modern	Present	Austronesian	Vietnamese_AN	Liu et al., 2020
1051	Cham83	Cham	Southeast Asia	Vietnam	Modern	Present	Austronesian	Vietnamese_AN	Liu et al., 2020
1052	Cham89	Cham	Southeast Asia	Vietnam	Modern	Present	Austronesian	Vietnamese_AN	Liu et al., 2020
1053	Cham127	Cham	Southeast Asia	Vietnam	Modern	Present	Austronesian	Vietnamese_AN	Liu et al., 2020
1054	Cham133	Cham	Southeast Asia	Vietnam	Modern	Present	Austronesian	Vietnamese_AN	Liu et al., 2020
1055	Cham137	Cham	Southeast Asia	Vietnam	Modern	Present	Austronesian	Vietnamese_AN	Liu et al., 2020
1056	CoLao566	Colao	Southeast Asia	Vietnam	Modern	Present	Tai-Kadai	Central_Tai_TK	Liu et al., 2020
1057	CoLao567	Colao	Southeast Asia	Vietnam	Modern	Present	Tai-Kadai	Central_Tai_TK	Liu et al., 2020
1058	CoLao568	Colao	Southeast Asia	Vietnam	Modern	Present	Tai-Kadai	Central_Tai_TK	Liu et al., 2020
1059	CoLao569	Colao	Southeast Asia	Vietnam	Modern	Present	Tai-Kadai	Central_Tai_TK	Liu et al., 2020
1060	CoLao570	Colao	Southeast Asia	Vietnam	Modern	Present	Tai-Kadai	Central_Tai_TK	Liu et al., 2020
1061	CoLao571	Colao	Southeast Asia	Vietnam	Modern	Present	Tai-Kadai	Central_Tai_TK	Liu et al., 2020
1062	CoLao572	Colao	Southeast Asia	Vietnam	Modern	Present	Tai-Kadai	Central_Tai_TK	Liu et al., 2020
1063	CoLao573	Colao	Southeast Asia	Vietnam	Modern	Present	Tai-Kadai	Central_Tai_TK	Liu et al., 2020
1064	CoLao574	Colao	Southeast Asia	Vietnam	Modern	Present	Tai-Kadai	Central_Tai_TK	Liu et al., 2020
1065	CoLao575	Colao	Southeast Asia	Vietnam	Modern	Present	Tai-Kadai	Central_Tai_TK	Liu et al., 2020
1066	CoLao576	Colao	Southeast Asia	Vietnam	Modern	Present	Tai-Kadai	Central_Tai_TK	Liu et al., 2020
1067	CoLao577	Colao	Southeast Asia	Vietnam	Modern	Present	Tai-Kadai	Central_Tai_TK	Liu et al., 2020
1068	Cong410	Cong	Southeast Asia	Vietnam	Modern	Present	Sino-Tibetan	Southeast_Asian_ST	Liu et al., 2020
1069	Cong412	Cong	Southeast Asia	Vietnam	Modern	Present	Sino-Tibetan	Southeast_Asian_ST	Liu et al., 2020
1070	Cong413	Cong	Southeast Asia	Vietnam	Modern	Present	Sino-Tibetan	Southeast_Asian_ST	Liu et al., 2020
1071	Cong414	Cong	Southeast Asia	Vietnam	Modern	Present	Sino-Tibetan	Southeast_Asian_ST	Liu et al., 2020
1072	Cong415	Cong	Southeast Asia	Vietnam	Modern	Present	Sino-Tibetan	Southeast_Asian_ST	Liu et al., 2020
1073	Cong416	Cong	Southeast Asia	Vietnam	Modern	Present	Sino-Tibetan	Southeast_Asian_ST	Liu et al., 2020
1074	Cong420	Cong	Southeast Asia	Vietnam	Modern	Present	Sino-Tibetan	Southeast_Asian_ST	Liu et al., 2020
1075	Cong421	Cong	Southeast Asia	Vietnam	Modern	Present	Sino-Tibetan	Southeast_Asian_ST	Liu et al., 2020
1076	Cong423	Cong	Southeast Asia	Vietnam	Modern	Present	Sino-Tibetan	Southeast_Asian_ST	Liu et al., 2020
1077	Cong424	Cong	Southeast Asia	Vietnam	Modern	Present	Sino-Tibetan	Southeast_Asian_ST	Liu et al., 2020
1078	Cong425	Cong	Southeast Asia	Vietnam	Modern	Present	Sino-Tibetan	Southeast_Asian_ST	Liu et al., 2020
1079	Dao50	Dao	Southeast Asia	Vietnam	Modern	Present	Hmong-Mien	Southeast_Asian_HM	Liu et al., 2020
1080	Dao51	Dao	Southeast Asia	Vietnam	Modern	Present	Hmong-Mien	Southeast_Asian_HM	Liu et al., 2020
1081	Dao52	Dao	Southeast Asia	Vietnam	Modern	Present	Hmong-Mien	Southeast_Asian_HM	Liu et al., 2020
1082	Dao623	Dao	Southeast Asia	Vietnam	Modern	Present	Hmong-Mien	Southeast_Asian_HM	Liu et al., 2020
1083	Dao624_2	Dao	Southeast Asia	Vietnam	Modern	Present	Hmong-Mien	Southeast_Asian_HM	Liu et al., 2020
1084	Dao625	Dao	Southeast Asia	Vietnam	Modern	Present	Hmong-Mien	Southeast_Asian_HM	Liu et al., 2020
1085	Dao626	Dao	Southeast Asia	Vietnam	Modern	Present	Hmong-Mien	Southeast_Asian_HM	Liu et al., 2020
1086	Dao627	Dao	Southeast Asia	Vietnam	Modern	Present	Hmong-Mien	Southeast_Asian_HM	Liu et al., 2020
1087	Dao629	Dao	Southeast Asia	Vietnam	Modern	Present	Hmong-Mien	Southeast_Asian_HM	Liu et al., 2020
1088	Dao630	Dao	Southeast Asia	Vietnam	Modern	Present	Hmong-Mien	Southeast_Asian_HM	Liu et al., 2020
1089	Dao631	Dao	Southeast Asia	Vietnam	Modern	Present	Hmong-Mien	Southeast_Asian_HM	Liu et al., 2020
1090	Dao632	Dao	Southeast Asia	Vietnam	Modern	Present	Hmong-Mien	Southeast_Asian_HM	Liu et al., 2020
1091	Ede61	Ede	Southeast Asia	Vietnam	Modern	Present	Austronesian	Vietnamese_AN	Liu et al., 2020
1092	Ede74	Ede	Southeast Asia	Vietnam	Modern	Present	Austronesian	Vietnamese_AN	Liu et al., 2020
1093	Ede95	Ede	Southeast Asia	Vietnam	Modern	Present	Austronesian	Vietnamese_AN	Liu et al., 2020
1094	Ede97	Ede	Southeast Asia	Vietnam	Modern	Present	Austronesian	Vietnamese_AN	Liu et al., 2020
1095	Ede102	Ede	Southeast Asia	Vietnam	Modern	Present	Austronesian	Vietnamese_AN	Liu et al., 2020
1096	Ede112	Ede	Southeast Asia	Vietnam	Modern	Present	Austronesian	Vietnamese_AN	Liu et al., 2020
1097	Ede123	Ede	Southeast Asia	Vietnam	Modern	Present	Austronesian	Vietnamese_AN	Liu et al., 2020
1098	Ede736	Ede	Southeast Asia	Vietnam	Modern	Present	Austronesian	Vietnamese_AN	Liu et al., 2020
1099	Ede737	Ede	Southeast Asia	Vietnam	Modern	Present	Austronesian	Vietnamese_AN	Liu et al., 2020
1100	Ede738	Ede	Southeast Asia	Vietnam	Modern	Present	Austronesian	Vietnamese_AN	Liu et al., 2020
1101	Ede740	Ede	Southeast Asia	Vietnam	Modern	Present	Austronesian	Vietnamese_AN	Liu et al., 2020
1102	Giarai60	Giarai	Southeast Asia	Vietnam	Modern	Present	Austronesian	Vietnamese_AN	Liu et al., 2020
1103	Giarai67	Giarai	Southeast Asia	Vietnam	Modern	Present	Austronesian	Vietnamese_AN	Liu et al., 2020
1104	Giarai91	Giarai	Southeast Asia	Vietnam	Modern	Present	Austronesian	Vietnamese_AN	Liu et al., 2020
1105	Giarai100	Giarai	Southeast Asia	Vietnam	Modern	Present	Austronesian	Vietnamese_AN	Liu et al., 2020
1106	Giarai107	Giarai	Southeast Asia	Vietnam	Modern	Present	Austronesian	Vietnamese_AN	Liu et al., 2020
1107	Giarai124	Giarai	Southeast Asia	Vietnam	Modern	Present	Austronesian	Vietnamese_AN	Liu et al., 2020
1108	Giarai134	Giarai	Southeast Asia	Vietnam	Modern	Present	Austronesian	Vietnamese_AN	Liu et al., 2020
1109	Giarai716	Giarai	Southeast Asia	Vietnam	Modern	Present	Austronesian	Vietnamese_AN	Liu et al., 2020
1110	Giarai718	Giarai	Southeast Asia	Vietnam	Modern	Present	Austronesian	Vietnamese_AN	Liu et al., 2020
1111	Giarai719	Giarai	Southeast Asia	Vietnam	Modern	Present	Austronesian	Vietnamese_AN	Liu et al., 2020
1112	Giarai722	Giarai	Southeast Asia	Vietnam	Modern	Present	Austronesian	Vietnamese_AN	Liu et al., 2020
1113	Giarai723	Giarai	Southeast Asia	Vietnam	Modern	Present	Austronesian	Vietnamese_AN	Liu et al., 2020
1114	HaNhi44	Hanhi	Southeast Asia	Vietnam	Modern	Present	Sino-Tibetan	Southeast_Asian_ST	Liu et al., 2020
1115	HaNhi45	Hanhi	Southeast Asia	Vietnam	Modern	Present	Sino-Tibetan	Southeast_Asian_ST	Liu et al., 2020
1116	HaNhi46	Hanhi	Southeast Asia	Vietnam	Modern	Present	Sino-Tibetan	Southeast_Asian_ST	Liu et al., 2020
1117	HaNhi315	Hanhi	Southeast Asia	Vietnam	Modern	Present	Sino-Tibetan	Southeast_Asian_ST	Liu et al., 2020
1118	HaNhi317	Hanhi	Southeast Asia	Vietnam	Modern	Present	Sino-Tibetan	Southeast_Asian_ST	Liu et al., 2020
1119	HaNhi319	Hanhi	Southeast Asia	Vietnam	Modern	Present	Sino-Tibetan	Southeast_Asian_ST	Liu et al., 2020
1120	HaNhi320	Hanhi	Southeast Asia	Vietnam	Modern	Present	Sino-Tibetan	Southeast_Asian_ST	Liu et al., 2020
1121	HaNhi322	Hanhi	Southeast Asia	Vietnam	Modern	Present	Sino-Tibetan	Southeast_Asian_ST	Liu et al., 2020
1122	HaNhi323_2	Hanhi	Southeast Asia	Vietnam	Modern	Present	Sino-Tibetan	Southeast_Asian_ST	Liu et al., 2020
1123	HaNhi328	Hanhi	Southeast Asia	Vietnam	Modern	Present	Sino-Tibetan	Southeast_Asian_ST	Liu et al., 2020
1124	HaNhi329	Hanhi	Southeast Asia	Vietnam	Modern	Present	Sino-Tibetan	Southeast_Asian_ST	Liu et al., 2020
1125	Hmong197_1	HmongVN	Southeast Asia	Vietnam	Modern	Present	Hmong-Mien	Southeast_Asian_HM	Liu et al., 2020
1126	Hmong198	HmongVN	Southeast Asia	Vietnam	Modern	Present	Hmong-Mien	Southeast_Asian_HM	Liu et al., 2020
1127	Hmong200	HmongVN	Southeast Asia	Vietnam	Modern	Present	Hmong-Mien	Southeast_Asian_HM	Liu et al., 2020
1128	Hmong201	HmongVN	Southeast Asia	Vietnam	Modern	Present	Hmong-Mien	Southeast_Asian_HM	Liu et al., 2020
1129	Hmong202	HmongVN	Southeast Asia	Vietnam	Modern	Present	Hmong-Mien	Southeast_Asian_HM	Liu et al., 2020
1130	Hmong203	HmongVN	Southeast Asia	Vietnam	Modern	Present	Hmong-Mien	Southeast_Asian_HM	Liu et al., 2020
1131	Hmong204	HmongVN	Southeast Asia	Vietnam	Modern	Present	Hmong-Mien	Southeast_Asian_HM	Liu et al., 2020
1132	Hmong205	HmongVN	Southeast Asia	Vietnam	Modern	Present	Hmong-Mien	Southeast_Asian_HM	Liu et al., 2020
1133	KhoMu236	Khomu	Southeast Asia	Vietnam	Modern	Present	Austroasiatic	Khomu	Liu et al., 2020
1134	KhoMu237	Khomu	Southeast Asia	Vietnam	Modern	Present	Austroasiatic	Khomu	Liu et al., 2020
1135	KhoMu239	Khomu	Southeast Asia	Vietnam	Modern	Present	Austroasiatic	Khomu	Liu et al., 2020
1136	KhoMu240	Khomu	Southeast Asia	Vietnam	Modern	Present	Austroasiatic	Khomu	Liu et al., 2020
1137	KhoMu241	Khomu	Southeast Asia	Vietnam	Modern	Present	Austroasiatic	Khomu	Liu et al., 2020
1138	KhoMu244	Khomu	Southeast Asia	Vietnam	Modern	Present	Austroasiatic	Khomu	Liu et al., 2020
1139	KhoMu245_2	Khomu	Southeast Asia	Vietnam	Modern	Present	Austroasiatic	Khomu	Liu et al., 2020
1140	KhoMu246	Khomu	Southeast Asia	Vietnam	Modern	Present	Austroasiatic	Khomu	Liu et al., 2020
1141	KhoMu247	Khomu	Southeast Asia	Vietnam	Modern	Present	Austroasiatic	Khomu	Liu et al., 2020
1142	Kinh01_1	KinhVN	Southeast Asia	Vietnam	Modern	Present	Austroasiatic	Vietic_AA	Liu et al., 2020
1143	Kinh03	KinhVN	Southeast Asia	Vietnam	Modern	Present	Austroasiatic	Vietic_AA	Liu et al., 2020
1144	Kinh05	KinhVN	Southeast Asia	Vietnam	Modern	Present	Austroasiatic	Vietic_AA	Liu et al., 2020
1145	Kinh06	KinhVN	Southeast Asia	Vietnam	Modern	Present	Austroasiatic	Vietic_AA	Liu et al., 2020
1146	Kinh07	KinhVN	Southeast Asia	Vietnam	Modern	Present	Austroasiatic	Vietic_AA	Liu et al., 2020
1147	Kinh08	KinhVN	Southeast Asia	Vietnam	Modern	Present	Austroasiatic	Vietic_AA	Liu et al., 2020
1148	Kinh09	KinhVN	Southeast Asia	Vietnam	Modern	Present	Austroasiatic	Vietic_AA	Liu et al., 2020
1149	Kinh10	KinhVN	Southeast Asia	Vietnam	Modern	Present	Austroasiatic	Vietic_AA	Liu et al., 2020
1150	Kinh11_1	KinhVN	Southeast Asia	Vietnam	Modern	Present	Austroasiatic	Vietic_AA	Liu et al., 2020
1151	Kinh12	KinhVN	Southeast Asia	Vietnam	Modern	Present	Austroasiatic	Vietic_AA	Liu et al., 2020
1152	Kinh14	KinhVN	Southeast Asia	Vietnam	Modern	Present	Austroasiatic	Vietic_AA	Liu et al., 2020
1153	Kinh15	KinhVN	Southeast Asia	Vietnam	Modern	Present	Austroasiatic	Vietic_AA	Liu et al., 2020
1154	LaChi530	Lachi	Southeast Asia	Vietnam	Modern	Present	Tai-Kadai	Central_Tai_TK	Liu et al., 2020
1155	LaChi532	Lachi	Southeast Asia	Vietnam	Modern	Present	Tai-Kadai	Central_Tai_TK	Liu et al., 2020
1156	LaChi533	Lachi	Southeast Asia	Vietnam	Modern	Present	Tai-Kadai	Central_Tai_TK	Liu et al., 2020
1157	LaChi534	Lachi	Southeast Asia	Vietnam	Modern	Present	Tai-Kadai	Central_Tai_TK	Liu et al., 2020
1158	LaChi535	Lachi	Southeast Asia	Vietnam	Modern	Present	Tai-Kadai	Central_Tai_TK	Liu et al., 2020
1159	LaChi554	Lachi	Southeast Asia	Vietnam	Modern	Present	Tai-Kadai	Central_Tai_TK	Liu et al., 2020
1160	LaChi555	Lachi	Southeast Asia	Vietnam	Modern	Present	Tai-Kadai	Central_Tai_TK	Liu et al., 2020
1161	LaChi556	Lachi	Southeast Asia	Vietnam	Modern	Present	Tai-Kadai	Central_Tai_TK	Liu et al., 2020
1162	LaChi557	Lachi	Southeast Asia	Vietnam	Modern	Present	Tai-Kadai	Central_Tai_TK	Liu et al., 2020
1163	LaChi558	Lachi	Southeast Asia	Vietnam	Modern	Present	Tai-Kadai	Central_Tai_TK	Liu et al., 2020
1164	LaChi559	Lachi	Southeast Asia	Vietnam	Modern	Present	Tai-Kadai	Central_Tai_TK	Liu et al., 2020
1165	LaChi560	Lachi	Southeast Asia	Vietnam	Modern	Present	Tai-Kadai	Central_Tai_TK	Liu et al., 2020
1166	LaHu347	LahuVN	Southeast Asia	Vietnam	Modern	Present	Sino-Tibetan	Northeast_Asian	Liu et al., 2020
1167	LaHu350	LahuVN	Southeast Asia	Vietnam	Modern	Present	Sino-Tibetan	Northeast_Asian	Liu et al., 2020
1168	LaHu351	LahuVN	Southeast Asia	Vietnam	Modern	Present	Sino-Tibetan	Northeast_Asian	Liu et al., 2020
1169	LaHu352	LahuVN	Southeast Asia	Vietnam	Modern	Present	Sino-Tibetan	Northeast_Asian	Liu et al., 2020
1170	LaHu353	LahuVN	Southeast Asia	Vietnam	Modern	Present	Sino-Tibetan	Northeast_Asian	Liu et al., 2020
1171	LaHu354	LahuVN	Southeast Asia	Vietnam	Modern	Present	Sino-Tibetan	Northeast_Asian	Liu et al., 2020
1172	LaHu356	LahuVN	Southeast Asia	Vietnam	Modern	Present	Sino-Tibetan	Northeast_Asian	Liu et al., 2020
1173	LaHu360	LahuVN	Southeast Asia	Vietnam	Modern	Present	Sino-Tibetan	Northeast_Asian	Liu et al., 2020
1174	LoLo469	Lolo	Southeast Asia	Vietnam	Modern	Present	Sino-Tibetan	Southeast_Asian_ST	Liu et al., 2020
1175	LoLo472	Lolo	Southeast Asia	Vietnam	Modern	Present	Sino-Tibetan	Southeast_Asian_ST	Liu et al., 2020
1176	LoLo474	Lolo	Southeast Asia	Vietnam	Modern	Present	Sino-Tibetan	Southeast_Asian_ST	Liu et al., 2020
1177	LoLo475	Lolo	Southeast Asia	Vietnam	Modern	Present	Sino-Tibetan	Southeast_Asian_ST	Liu et al., 2020
1178	LoLo476	Lolo	Southeast Asia	Vietnam	Modern	Present	Sino-Tibetan	Southeast_Asian_ST	Liu et al., 2020
1179	LoLo477	Lolo	Southeast Asia	Vietnam	Modern	Present	Sino-Tibetan	Southeast_Asian_ST	Liu et al., 2020
1180	LoLo478	Lolo	Southeast Asia	Vietnam	Modern	Present	Sino-Tibetan	Southeast_Asian_ST	Liu et al., 2020
1181	LoLo479	Lolo	Southeast Asia	Vietnam	Modern	Present	Sino-Tibetan	Southeast_Asian_ST	Liu et al., 2020
1182	LoLo480	Lolo	Southeast Asia	Vietnam	Modern	Present	Sino-Tibetan	Southeast_Asian_ST	Liu et al., 2020
1183	Mang273	Mang	Southeast Asia	Vietnam	Modern	Present	Austroasiatic	Mang_AA	Liu et al., 2020
1184	Mang274	Mang	Southeast Asia	Vietnam	Modern	Present	Austroasiatic	Mang_AA	Liu et al., 2020
1185	Mang276	Mang	Southeast Asia	Vietnam	Modern	Present	Austroasiatic	Mang_AA	Liu et al., 2020
1186	Mang278_2	Mang	Southeast Asia	Vietnam	Modern	Present	Austroasiatic	Mang_AA	Liu et al., 2020
1187	Mang284_1	Mang	Southeast Asia	Vietnam	Modern	Present	Austroasiatic	Mang_AA	Liu et al., 2020
1188	Mang289	Mang	Southeast Asia	Vietnam	Modern	Present	Austroasiatic	Mang_AA	Liu et al., 2020
1189	Mang290	Mang	Southeast Asia	Vietnam	Modern	Present	Austroasiatic	Mang_AA	Liu et al., 2020
1190	Mang291	Mang	Southeast Asia	Vietnam	Modern	Present	Austroasiatic	Mang_AA	Liu et al., 2020
1191	Mang307_1	Mang	Southeast Asia	Vietnam	Modern	Present	Austroasiatic	Mang_AA	Liu et al., 2020
1192	Mang308	Mang	Southeast Asia	Vietnam	Modern	Present	Austroasiatic	Mang_AA	Liu et al., 2020
1193	Mang310	Mang	Southeast Asia	Vietnam	Modern	Present	Austroasiatic	Mang_AA	Liu et al., 2020
1194	Muong35	Muong	Southeast Asia	Vietnam	Modern	Present	Austroasiatic	Vietic_AA	Liu et al., 2020
1195	Muong36	Muong	Southeast Asia	Vietnam	Modern	Present	Austroasiatic	Vietic_AA	Liu et al., 2020
1196	Muong38	Muong	Southeast Asia	Vietnam	Modern	Present	Austroasiatic	Vietic_AA	Liu et al., 2020
1197	Muong39	Muong	Southeast Asia	Vietnam	Modern	Present	Austroasiatic	Vietic_AA	Liu et al., 2020
1198	Muong40	Muong	Southeast Asia	Vietnam	Modern	Present	Austroasiatic	Vietic_AA	Liu et al., 2020
1199	Muong41	Muong	Southeast Asia	Vietnam	Modern	Present	Austroasiatic	Vietic_AA	Liu et al., 2020
1200	Muong42	Muong	Southeast Asia	Vietnam	Modern	Present	Austroasiatic	Vietic_AA	Liu et al., 2020
1201	Muong43	Muong	Southeast Asia	Vietnam	Modern	Present	Austroasiatic	Vietic_AA	Liu et al., 2020
1202	Muong121	Muong	Southeast Asia	Vietnam	Modern	Present	Austroasiatic	Vietic_AA	Liu et al., 2020
1203	Muong132	Muong	Southeast Asia	Vietnam	Modern	Present	Austroasiatic	Vietic_AA	Liu et al., 2020
1204	Nung47	Nung	Southeast Asia	Vietnam	Modern	Present	Tai-Kadai	Central_Tai_TK	Liu et al., 2020
1205	Nung48	Nung	Southeast Asia	Vietnam	Modern	Present	Tai-Kadai	Central_Tai_TK	Liu et al., 2020
1206	Nung49	Nung	Southeast Asia	Vietnam	Modern	Present	Tai-Kadai	Central_Tai_TK	Liu et al., 2020
1207	Nung664	Nung	Southeast Asia	Vietnam	Modern	Present	Tai-Kadai	Central_Tai_TK	Liu et al., 2020
1208	Nung672_1	Nung	Southeast Asia	Vietnam	Modern	Present	Tai-Kadai	Central_Tai_TK	Liu et al., 2020
1209	Nung674	Nung	Southeast Asia	Vietnam	Modern	Present	Tai-Kadai	Central_Tai_TK	Liu et al., 2020
1210	Nung677	Nung	Southeast Asia	Vietnam	Modern	Present	Tai-Kadai	Central_Tai_TK	Liu et al., 2020
1211	Nung678	Nung	Southeast Asia	Vietnam	Modern	Present	Tai-Kadai	Central_Tai_TK	Liu et al., 2020
1212	Nung680	Nung	Southeast Asia	Vietnam	Modern	Present	Tai-Kadai	Central_Tai_TK	Liu et al., 2020
1213	Nung681	Nung	Southeast Asia	Vietnam	Modern	Present	Tai-Kadai	Central_Tai_TK	Liu et al., 2020
1214	Nung687	Nung	Southeast Asia	Vietnam	Modern	Present	Tai-Kadai	Central_Tai_TK	Liu et al., 2020
1215	Nung691	Nung	Southeast Asia	Vietnam	Modern	Present	Tai-Kadai	Central_Tai_TK	Liu et al., 2020
1216	PaThen494	Pathen	Southeast Asia	Vietnam	Modern	Present	Hmong-Mien	Southeast_Asian_HM	Liu et al., 2020
1217	PaThen495	Pathen	Southeast Asia	Vietnam	Modern	Present	Hmong-Mien	Southeast_Asian_HM	Liu et al., 2020
1218	PaThen496	Pathen	Southeast Asia	Vietnam	Modern	Present	Hmong-Mien	Southeast_Asian_HM	Liu et al., 2020
1219	PaThen497	Pathen	Southeast Asia	Vietnam	Modern	Present	Hmong-Mien	Southeast_Asian_HM	Liu et al., 2020
1220	PaThen498	Pathen	Southeast Asia	Vietnam	Modern	Present	Hmong-Mien	Southeast_Asian_HM	Liu et al., 2020
1221	PaThen499	Pathen	Southeast Asia	Vietnam	Modern	Present	Hmong-Mien	Southeast_Asian_HM	Liu et al., 2020
1222	PaThen500	Pathen	Southeast Asia	Vietnam	Modern	Present	Hmong-Mien	Southeast_Asian_HM	Liu et al., 2020
1223	PaThen503	Pathen	Southeast Asia	Vietnam	Modern	Present	Hmong-Mien	Southeast_Asian_HM	Liu et al., 2020
1224	PaThen504	Pathen	Southeast Asia	Vietnam	Modern	Present	Hmong-Mien	Southeast_Asian_HM	Liu et al., 2020
1225	PaThen505	Pathen	Southeast Asia	Vietnam	Modern	Present	Hmong-Mien	Southeast_Asian_HM	Liu et al., 2020
1226	Phula141	Phula	Southeast Asia	Vietnam	Modern	Present	Sino-Tibetan	Northeast_Asian	Liu et al., 2020
1227	PhuLa142	Phula	Southeast Asia	Vietnam	Modern	Present	Sino-Tibetan	Northeast_Asian	Liu et al., 2020
1228	PhuLa143	Phula	Southeast Asia	Vietnam	Modern	Present	Sino-Tibetan	Northeast_Asian	Liu et al., 2020
1229	PhuLa144	Phula	Southeast Asia	Vietnam	Modern	Present	Sino-Tibetan	Northeast_Asian	Liu et al., 2020
1230	PhuLa145	Phula	Southeast Asia	Vietnam	Modern	Present	Sino-Tibetan	Northeast_Asian	Liu et al., 2020
1231	PhuLa146	Phula	Southeast Asia	Vietnam	Modern	Present	Sino-Tibetan	Northeast_Asian	Liu et al., 2020
1232	PhuLa147	Phula	Southeast Asia	Vietnam	Modern	Present	Sino-Tibetan	Northeast_Asian	Liu et al., 2020
1233	PhuLa148	Phula	Southeast Asia	Vietnam	Modern	Present	Sino-Tibetan	Northeast_Asian	Liu et al., 2020
1234	PhuLa149	Phula	Southeast Asia	Vietnam	Modern	Present	Sino-Tibetan	Northeast_Asian	Liu et al., 2020
1235	PhuLa152	Phula	Southeast Asia	Vietnam	Modern	Present	Sino-Tibetan	Northeast_Asian	Liu et al., 2020
1236	PhuLa153	Phula	Southeast Asia	Vietnam	Modern	Present	Sino-Tibetan	Northeast_Asian	Liu et al., 2020
1237	Phula1450	Phula	Southeast Asia	Vietnam	Modern	Present	Sino-Tibetan	Northeast_Asian	Liu et al., 2020
1238	Sila427	Sila	Southeast Asia	Vietnam	Modern	Present	Sino-Tibetan	Southeast_Asian_ST	Liu et al., 2020
1239	Sila428	Sila	Southeast Asia	Vietnam	Modern	Present	Sino-Tibetan	Southeast_Asian_ST	Liu et al., 2020
1240	Sila429	Sila	Southeast Asia	Vietnam	Modern	Present	Sino-Tibetan	Southeast_Asian_ST	Liu et al., 2020
1241	Sila433_1	Sila	Southeast Asia	Vietnam	Modern	Present	Sino-Tibetan	Southeast_Asian_ST	Liu et al., 2020
1242	Sila435	Sila	Southeast Asia	Vietnam	Modern	Present	Sino-Tibetan	Southeast_Asian_ST	Liu et al., 2020
1243	Sila436_2	Sila	Southeast Asia	Vietnam	Modern	Present	Sino-Tibetan	Southeast_Asian_ST	Liu et al., 2020
1244	Sila438	Sila	Southeast Asia	Vietnam	Modern	Present	Sino-Tibetan	Southeast_Asian_ST	Liu et al., 2020
1245	Sila439_2	Sila	Southeast Asia	Vietnam	Modern	Present	Sino-Tibetan	Southeast_Asian_ST	Liu et al., 2020
1246	Sila440	Sila	Southeast Asia	Vietnam	Modern	Present	Sino-Tibetan	Southeast_Asian_ST	Liu et al., 2020
1247	Sila441	Sila	Southeast Asia	Vietnam	Modern	Present	Sino-Tibetan	Southeast_Asian_ST	Liu et al., 2020
1248	Sila443	Sila	Southeast Asia	Vietnam	Modern	Present	Sino-Tibetan	Southeast_Asian_ST	Liu et al., 2020
1249	Tay84	Tay	Southeast Asia	Vietnam	Modern	Present	Tai-Kadai	Central_Tai_TK	Liu et al., 2020
1250	Tay87	Tay	Southeast Asia	Vietnam	Modern	Present	Tai-Kadai	Central_Tai_TK	Liu et al., 2020
1251	Tay138	Tay	Southeast Asia	Vietnam	Modern	Present	Tai-Kadai	Central_Tai_TK	Liu et al., 2020
1252	Tay155	Tay	Southeast Asia	Vietnam	Modern	Present	Tai-Kadai	Central_Tai_TK	Liu et al., 2020
1253	Tay156	Tay	Southeast Asia	Vietnam	Modern	Present	Tai-Kadai	Central_Tai_TK	Liu et al., 2020
1254	Tay157	Tay	Southeast Asia	Vietnam	Modern	Present	Tai-Kadai	Central_Tai_TK	Liu et al., 2020
1255	Tay158	Tay	Southeast Asia	Vietnam	Modern	Present	Tai-Kadai	Central_Tai_TK	Liu et al., 2020
1256	Tay160	Tay	Southeast Asia	Vietnam	Modern	Present	Tai-Kadai	Central_Tai_TK	Liu et al., 2020
1257	Tay161	Tay	Southeast Asia	Vietnam	Modern	Present	Tai-Kadai	Central_Tai_TK	Liu et al., 2020
1258	Tay163	Tay	Southeast Asia	Vietnam	Modern	Present	Tai-Kadai	Central_Tai_TK	Liu et al., 2020
1259	Tay164	Tay	Southeast Asia	Vietnam	Modern	Present	Tai-Kadai	Central_Tai_TK	Liu et al., 2020
1260	Tay162_1	Tay	Southeast Asia	Vietnam	Modern	Present	Tai-Kadai	Central_Tai_TK	Liu et al., 2020
1261	Thai55	ThaiVN	Southeast Asia	Vietnam	Modern	Present	Tai-Kadai	Central_Tai_TK	Liu et al., 2020
1262	Thai56	ThaiVN	Southeast Asia	Vietnam	Modern	Present	Tai-Kadai	Central_Tai_TK	Liu et al., 2020
1263	Thai57	ThaiVN	Southeast Asia	Vietnam	Modern	Present	Tai-Kadai	Central_Tai_TK	Liu et al., 2020
1264	Thai248	ThaiVN	Southeast Asia	Vietnam	Modern	Present	Tai-Kadai	Central_Tai_TK	Liu et al., 2020
1265	Thai249_2	ThaiVN	Southeast Asia	Vietnam	Modern	Present	Tai-Kadai	Central_Tai_TK	Liu et al., 2020
1266	Thai250	ThaiVN	Southeast Asia	Vietnam	Modern	Present	Tai-Kadai	Central_Tai_TK	Liu et al., 2020
1267	Thai251	ThaiVN	Southeast Asia	Vietnam	Modern	Present	Tai-Kadai	Central_Tai_TK	Liu et al., 2020
1268	Thai252	ThaiVN	Southeast Asia	Vietnam	Modern	Present	Tai-Kadai	Central_Tai_TK	Liu et al., 2020
1269	Thai253_2	ThaiVN	Southeast Asia	Vietnam	Modern	Present	Tai-Kadai	Central_Tai_TK	Liu et al., 2020
1270	Thai254	ThaiVN	Southeast Asia	Vietnam	Modern	Present	Tai-Kadai	Central_Tai_TK	Liu et al., 2020
1271	Thai255	ThaiVN	Southeast Asia	Vietnam	Modern	Present	Tai-Kadai	Central_Tai_TK	Liu et al., 2020
1272	Thai257	ThaiVN	Southeast Asia	Vietnam	Modern	Present	Tai-Kadai	Central_Tai_TK	Liu et al., 2020
1273	mondal_BIR-08.SG	Birhor	South Asia	India	Modern	Present	Austroasiatic	Munda_AA	Mondal et al., 2016
1274	mondal_BIR-11.SG	Birhor	South Asia	India	Modern	Present	Austroasiatic	Munda_AA	Mondal et al., 2016
1275	mondal_BIR-12.SG	Birhor	South Asia	India	Modern	Present	Austroasiatic	Munda_AA	Mondal et al., 2016
1276	mondal_BIR-13.SG	Birhor	South Asia	India	Modern	Present	Austroasiatic	Munda_AA	Mondal et al., 2016
1277	mondal_BIR-14.SG	Birhor	South Asia	India	Modern	Present	Austroasiatic	Munda_AA	Mondal et al., 2016
1278	mondal_BIR-16.SG	Birhor	South Asia	India	Modern	Present	Austroasiatic	Munda_AA	Mondal et al., 2016
1279	mondal_BIR-18.SG	Birhor	South Asia	India	Modern	Present	Austroasiatic	Munda_AA	Mondal et al., 2016
1280	mondal_BIR-22.SG	Birhor	South Asia	India	Modern	Present	Austroasiatic	Munda_AA	Mondal et al., 2016
1281	mondal_BR1-1.SG	Brahmins_UttarPradesh	South Asia	India	Modern	Present	Dravidian	North_Indian	Mondal et al., 2016
1282	mondal_BR1-10.SG	Brahmins_UttarPradesh	South Asia	India	Modern	Present	Dravidian	North_Indian	Mondal et al., 2016
1283	mondal_BR1-12.SG	Brahmins_UttarPradesh	South Asia	India	Modern	Present	Dravidian	North_Indian	Mondal et al., 2016
1284	mondal_BR1-13.SG	Brahmins_UttarPradesh	South Asia	India	Modern	Present	Dravidian	North_Indian	Mondal et al., 2016
1285	mondal_BR1-16.SG	Brahmins_UttarPradesh	South Asia	India	Modern	Present	Dravidian	North_Indian	Mondal et al., 2016
1286	mondal_BR1-18.SG	Brahmins_UttarPradesh	South Asia	India	Modern	Present	Dravidian	North_Indian	Mondal et al., 2016
1287	mondal_BR1-3.SG	Brahmins_UttarPradesh	South Asia	India	Modern	Present	Dravidian	North_Indian	Mondal et al., 2016
1288	mondal_BR1-4.SG	Brahmins_UttarPradesh	South Asia	India	Modern	Present	Dravidian	North_Indian	Mondal et al., 2016
1289	mondal_BR1-5.SG	Brahmins_UttarPradesh	South Asia	India	Modern	Present	Dravidian	North_Indian	Mondal et al., 2016
1290	mondal_BR1-6.SG	Brahmins_UttarPradesh	South Asia	India	Modern	Present	Dravidian	North_Indian	Mondal et al., 2016
1291	mondal_IL-01.SG	Irula	South Asia	India	Modern	Present	Dravidian	South_Indian	Mondal et al., 2016
1292	mondal_IL-04.SG	Irula	South Asia	India	Modern	Present	Dravidian	South_Indian	Mondal et al., 2016
1293	mondal_IL-07.SG	Irula	South Asia	India	Modern	Present	Dravidian	South_Indian	Mondal et al., 2016
1294	mondal_IL-08.SG	Irula	South Asia	India	Modern	Present	Dravidian	South_Indian	Mondal et al., 2016
1295	mondal_IL-09.SG	Irula	South Asia	India	Modern	Present	Dravidian	South_Indian	Mondal et al., 2016
1296	mondal_IL-10.SG	Irula	South Asia	India	Modern	Present	Dravidian	South_Indian	Mondal et al., 2016
1297	mondal_IL-11.SG	Irula	South Asia	India	Modern	Present	Dravidian	South_Indian	Mondal et al., 2016
1298	mondal_IL-12.SG	Irula	South Asia	India	Modern	Present	Dravidian	South_Indian	Mondal et al., 2016
1299	mondal_IL-15.SG	Irula	South Asia	India	Modern	Present	Dravidian	South_Indian	Mondal et al., 2016
1300	mondal_IL-16.SG	Irula	South Asia	India	Modern	Present	Dravidian	South_Indian	Mondal et al., 2016
1301	mondal_JAR-27.SG	Jarawa	South Asia	India	Modern	Present	Ongan	Andamanese	Mondal et al., 2016
1302	mondal_JAR-32.SG	Jarawa	South Asia	India	Modern	Present	Ongan	Andamanese	Mondal et al., 2016
1303	mondal_JAR-54.SG	Jarawa	South Asia	India	Modern	Present	Ongan	Andamanese	Mondal et al., 2016
1304	mondal_JAR-61.SG	Jarawa	South Asia	India	Modern	Present	Ongan	Andamanese	Mondal et al., 2016
1305	mondal_ONG-1.SG	Onge	South Asia	India	Modern	Present	Ongan	Andamanese	Mondal et al., 2016
1306	mondal_ONG-12.SG	Onge	South Asia	India	Modern	Present	Ongan	Andamanese	Mondal et al., 2016
1307	mondal_ONG-14.SG	Onge	South Asia	India	Modern	Present	Ongan	Andamanese	Mondal et al., 2016
1308	mondal_ONG-4.SG	Onge	South Asia	India	Modern	Present	Ongan	Andamanese	Mondal et al., 2016
1309	mondal_ONG-8.SG	Onge	South Asia	India	Modern	Present	Ongan	Andamanese	Mondal et al., 2016
1310	mondal_ONG-9.SG	Onge	South Asia	India	Modern	Present	Ongan	Andamanese	Mondal et al., 2016
1311	mondal_VV1-01.SG	Vellalar	South Asia	India	Modern	Present	Dravidian	South_Indian	Mondal et al., 2016
1312	mondal_VV1-03.SG	Vellalar	South Asia	India	Modern	Present	Dravidian	South_Indian	Mondal et al., 2016
1313	mondal_VV1-04.SG	Vellalar	South Asia	India	Modern	Present	Dravidian	South_Indian	Mondal et al., 2016
1314	mondal_VV1-05.SG	Vellalar	South Asia	India	Modern	Present	Dravidian	South_Indian	Mondal et al., 2016
1315	mondal_VV1-06.SG	Vellalar	South Asia	India	Modern	Present	Dravidian	South_Indian	Mondal et al., 2016
1316	mondal_VV1-07.SG	Vellalar	South Asia	India	Modern	Present	Dravidian	South_Indian	Mondal et al., 2016
1317	mondal_VV1-14.SG	Vellalar	South Asia	India	Modern	Present	Dravidian	South_Indian	Mondal et al., 2016
1318	mondal_VV1-16.SG	Vellalar	South Asia	India	Modern	Present	Dravidian	South_Indian	Mondal et al., 2016
1319	mondal_VV1-20.SG	Vellalar	South Asia	India	Modern	Present	Dravidian	South_Indian	Mondal et al., 2016
1320	HGDP00052.HO	Balochi	South Asia	Pakistan	Modern	Present	Indo-European	N.A	Patterson et al., 2012
1321	HGDP00054.HO	Balochi	South Asia	Pakistan	Modern	Present	Indo-European	N.A	Patterson et al., 2012
1322	HGDP00056.HO	Balochi	South Asia	Pakistan	Modern	Present	Indo-European	N.A	Patterson et al., 2012
1323	HGDP00058.HO	Balochi	South Asia	Pakistan	Modern	Present	Indo-European	N.A	Patterson et al., 2012
1324	HGDP00062.HO	Balochi	South Asia	Pakistan	Modern	Present	Indo-European	N.A	Patterson et al., 2012
1325	HGDP00064.HO	Balochi	South Asia	Pakistan	Modern	Present	Indo-European	N.A	Patterson et al., 2012
1326	HGDP00066.HO	Balochi	South Asia	Pakistan	Modern	Present	Indo-European	N.A	Patterson et al., 2012
1327	HGDP00068.HO	Balochi	South Asia	Pakistan	Modern	Present	Indo-European	N.A	Patterson et al., 2012
1328	HGDP00072.HO	Balochi	South Asia	Pakistan	Modern	Present	Indo-European	N.A	Patterson et al., 2012
1329	HGDP00074.HO	Balochi	South Asia	Pakistan	Modern	Present	Indo-European	N.A	Patterson et al., 2012
1330	HGDP00078.HO	Balochi	South Asia	Pakistan	Modern	Present	Indo-European	N.A	Patterson et al., 2012
1331	HGDP00080.HO	Balochi	South Asia	Pakistan	Modern	Present	Indo-European	N.A	Patterson et al., 2012
1332	HGDP00082.HO	Balochi	South Asia	Pakistan	Modern	Present	Indo-European	N.A	Patterson et al., 2012
1333	HGDP00086.HO	Balochi	South Asia	Pakistan	Modern	Present	Indo-European	N.A	Patterson et al., 2012
1334	HGDP00088.HO	Balochi	South Asia	Pakistan	Modern	Present	Indo-European	N.A	Patterson et al., 2012
1335	HGDP00090.HO	Balochi	South Asia	Pakistan	Modern	Present	Indo-European	N.A	Patterson et al., 2012
1336	HGDP00092.HO	Balochi	South Asia	Pakistan	Modern	Present	Indo-European	N.A	Patterson et al., 2012
1337	HGDP00094.HO	Balochi	South Asia	Pakistan	Modern	Present	Indo-European	N.A	Patterson et al., 2012
1338	HGDP00096.HO	Balochi	South Asia	Pakistan	Modern	Present	Indo-European	N.A	Patterson et al., 2012
1339	HGDP00098.HO	Balochi	South Asia	Pakistan	Modern	Present	Indo-European	N.A	Patterson et al., 2012
1340	HGDP00001.HO	Brahui	South Asia	Pakistan	Modern	Present	Dravidian	N.A	Patterson et al., 2012
1341	HGDP00003.HO	Brahui	South Asia	Pakistan	Modern	Present	Dravidian	N.A	Patterson et al., 2012
1342	HGDP00005.HO	Brahui	South Asia	Pakistan	Modern	Present	Dravidian	N.A	Patterson et al., 2012
1343	HGDP00007.HO	Brahui	South Asia	Pakistan	Modern	Present	Dravidian	N.A	Patterson et al., 2012
1344	HGDP00011.HO	Brahui	South Asia	Pakistan	Modern	Present	Dravidian	N.A	Patterson et al., 2012
1345	HGDP00015.HO	Brahui	South Asia	Pakistan	Modern	Present	Dravidian	N.A	Patterson et al., 2012
1346	HGDP00017.HO	Brahui	South Asia	Pakistan	Modern	Present	Dravidian	N.A	Patterson et al., 2012
1347	HGDP00019.HO	Brahui	South Asia	Pakistan	Modern	Present	Dravidian	N.A	Patterson et al., 2012
1348	HGDP00021.HO	Brahui	South Asia	Pakistan	Modern	Present	Dravidian	N.A	Patterson et al., 2012
1349	HGDP00023.HO	Brahui	South Asia	Pakistan	Modern	Present	Dravidian	N.A	Patterson et al., 2012
1350	HGDP00025.HO	Brahui	South Asia	Pakistan	Modern	Present	Dravidian	N.A	Patterson et al., 2012
1351	HGDP00027.HO	Brahui	South Asia	Pakistan	Modern	Present	Dravidian	N.A	Patterson et al., 2012
1352	HGDP00031.HO	Brahui	South Asia	Pakistan	Modern	Present	Dravidian	N.A	Patterson et al., 2012
1353	HGDP00033.HO	Brahui	South Asia	Pakistan	Modern	Present	Dravidian	N.A	Patterson et al., 2012
1354	HGDP00035.HO	Brahui	South Asia	Pakistan	Modern	Present	Dravidian	N.A	Patterson et al., 2012
1355	HGDP00037.HO	Brahui	South Asia	Pakistan	Modern	Present	Dravidian	N.A	Patterson et al., 2012
1356	HGDP00039.HO	Brahui	South Asia	Pakistan	Modern	Present	Dravidian	N.A	Patterson et al., 2012
1357	HGDP00043.HO	Brahui	South Asia	Pakistan	Modern	Present	Dravidian	N.A	Patterson et al., 2012
1358	HGDP00045.HO	Brahui	South Asia	Pakistan	Modern	Present	Dravidian	N.A	Patterson et al., 2012
1359	HGDP00047.HO	Brahui	South Asia	Pakistan	Modern	Present	Dravidian	N.A	Patterson et al., 2012
1360	HGDP00049.HO	Brahui	South Asia	Pakistan	Modern	Present	Dravidian	N.A	Patterson et al., 2012
1361	HGDP00336.HO	Burusho	South Asia	Pakistan	Modern	Present	Language_isolate	N.A	Patterson et al., 2012
1362	HGDP00338.HO	Burusho	South Asia	Pakistan	Modern	Present	Language_isolate	N.A	Patterson et al., 2012
1363	HGDP00341.HO	Burusho	South Asia	Pakistan	Modern	Present	Language_isolate	N.A	Patterson et al., 2012
1364	HGDP00346.HO	Burusho	South Asia	Pakistan	Modern	Present	Language_isolate	N.A	Patterson et al., 2012
1365	HGDP00351.HO	Burusho	South Asia	Pakistan	Modern	Present	Language_isolate	N.A	Patterson et al., 2012
1366	HGDP00356.HO	Burusho	South Asia	Pakistan	Modern	Present	Language_isolate	N.A	Patterson et al., 2012
1367	HGDP00359.HO	Burusho	South Asia	Pakistan	Modern	Present	Language_isolate	N.A	Patterson et al., 2012
1368	HGDP00364.HO	Burusho	South Asia	Pakistan	Modern	Present	Language_isolate	N.A	Patterson et al., 2012
1369	HGDP00371.HO	Burusho	South Asia	Pakistan	Modern	Present	Language_isolate	N.A	Patterson et al., 2012
1370	HGDP00372.HO	Burusho	South Asia	Pakistan	Modern	Present	Language_isolate	N.A	Patterson et al., 2012
1371	HGDP00382.HO	Burusho	South Asia	Pakistan	Modern	Present	Language_isolate	N.A	Patterson et al., 2012
1372	HGDP00388.HO	Burusho	South Asia	Pakistan	Modern	Present	Language_isolate	N.A	Patterson et al., 2012
1373	HGDP00392.HO	Burusho	South Asia	Pakistan	Modern	Present	Language_isolate	N.A	Patterson et al., 2012
1374	HGDP00402.HO	Burusho	South Asia	Pakistan	Modern	Present	Language_isolate	N.A	Patterson et al., 2012
1375	HGDP00407.HO	Burusho	South Asia	Pakistan	Modern	Present	Language_isolate	N.A	Patterson et al., 2012
1376	HGDP00412.HO	Burusho	South Asia	Pakistan	Modern	Present	Language_isolate	N.A	Patterson et al., 2012
1377	HGDP00417.HO	Burusho	South Asia	Pakistan	Modern	Present	Language_isolate	N.A	Patterson et al., 2012
1378	HGDP00423.HO	Burusho	South Asia	Pakistan	Modern	Present	Language_isolate	N.A	Patterson et al., 2012
1379	HGDP00428.HO	Burusho	South Asia	Pakistan	Modern	Present	Language_isolate	N.A	Patterson et al., 2012
1380	HGDP00433.HO	Burusho	South Asia	Pakistan	Modern	Present	Language_isolate	N.A	Patterson et al., 2012
1381	HGDP00438.HO	Burusho	South Asia	Pakistan	Modern	Present	Language_isolate	N.A	Patterson et al., 2012
1382	HGDP00444.HO	Burusho	South Asia	Pakistan	Modern	Present	Language_isolate	N.A	Patterson et al., 2012
1383	HGDP00445.HO	Burusho	South Asia	Pakistan	Modern	Present	Language_isolate	N.A	Patterson et al., 2012
1384	HGDP00713.HO	Cambodian	Southeast Asia	Cambodia	Modern	Present	Austroasiatic	Khmer_AA	Patterson et al., 2012
1385	HGDP00714.HO	Cambodian	Southeast Asia	Cambodia	Modern	Present	Austroasiatic	Khmer_AA	Patterson et al., 2012
1386	HGDP00715.HO	Cambodian	Southeast Asia	Cambodia	Modern	Present	Austroasiatic	Khmer_AA	Patterson et al., 2012
1387	HGDP00716.HO	Cambodian	Southeast Asia	Cambodia	Modern	Present	Austroasiatic	Khmer_AA	Patterson et al., 2012
1388	HGDP00717.HO	Cambodian	Southeast Asia	Cambodia	Modern	Present	Austroasiatic	Khmer_AA	Patterson et al., 2012
1389	HGDP00719.HO	Cambodian	Southeast Asia	Cambodia	Modern	Present	Austroasiatic	Khmer_AA	Patterson et al., 2012
1390	HGDP00720.HO	Cambodian	Southeast Asia	Cambodia	Modern	Present	Austroasiatic	Khmer_AA	Patterson et al., 2012
1391	HGDP00721.HO	Cambodian	Southeast Asia	Cambodia	Modern	Present	Austroasiatic	Khmer_AA	Patterson et al., 2012
1392	HGDP01307.HO	Dai	East Asia	China	Modern	Present	Tai-Kadai	Central_Tai_TK	Patterson et al., 2012
1393	HGDP01308.HO	Dai	East Asia	China	Modern	Present	Tai-Kadai	Central_Tai_TK	Patterson et al., 2012
1394	HGDP01309.HO	Dai	East Asia	China	Modern	Present	Tai-Kadai	Central_Tai_TK	Patterson et al., 2012
1395	HGDP01310.HO	Dai	East Asia	China	Modern	Present	Tai-Kadai	Central_Tai_TK	Patterson et al., 2012
1396	HGDP01311.HO	Dai	East Asia	China	Modern	Present	Tai-Kadai	Central_Tai_TK	Patterson et al., 2012
1397	HGDP01312.HO	Dai	East Asia	China	Modern	Present	Tai-Kadai	Central_Tai_TK	Patterson et al., 2012
1398	HGDP01313.HO	Dai	East Asia	China	Modern	Present	Tai-Kadai	Central_Tai_TK	Patterson et al., 2012
1399	HGDP01314.HO	Dai	East Asia	China	Modern	Present	Tai-Kadai	Central_Tai_TK	Patterson et al., 2012
1400	HGDP01315.HO	Dai	East Asia	China	Modern	Present	Tai-Kadai	Central_Tai_TK	Patterson et al., 2012
1401	HGDP01316.HO	Dai	East Asia	China	Modern	Present	Tai-Kadai	Central_Tai_TK	Patterson et al., 2012
1402	HGDP01213.HO	Daur	East Asia	China	Modern	Present	Mongolic	Northeast_Asian	Patterson et al., 2012
1403	HGDP01214.HO	Daur	East Asia	China	Modern	Present	Mongolic	Northeast_Asian	Patterson et al., 2012
1404	HGDP01215.HO	Daur	East Asia	China	Modern	Present	Mongolic	Northeast_Asian	Patterson et al., 2012
1405	HGDP01216.HO	Daur	East Asia	China	Modern	Present	Mongolic	Northeast_Asian	Patterson et al., 2012
1406	HGDP01217.HO	Daur	East Asia	China	Modern	Present	Mongolic	Northeast_Asian	Patterson et al., 2012
1407	HGDP01218.HO	Daur	East Asia	China	Modern	Present	Mongolic	Northeast_Asian	Patterson et al., 2012
1408	HGDP01220.HO	Daur	East Asia	China	Modern	Present	Mongolic	Northeast_Asian	Patterson et al., 2012
1409	HGDP01221.HO	Daur	East Asia	China	Modern	Present	Mongolic	Northeast_Asian	Patterson et al., 2012
1410	HGDP01222.HO	Daur	East Asia	China	Modern	Present	Mongolic	Northeast_Asian	Patterson et al., 2012
1411	HGDP00511.HO	French	Western Europe	France	Modern	Present	Indo-European		Patterson et al., 2012
1412	HGDP00512.HO	French	Western Europe	France	Modern	Present	Indo-European		Patterson et al., 2012
1413	HGDP00513.HO	French	Western Europe	France	Modern	Present	Indo-European		Patterson et al., 2012
1414	HGDP00514.HO	French	Western Europe	France	Modern	Present	Indo-European		Patterson et al., 2012
1415	HGDP00515.HO	French	Western Europe	France	Modern	Present	Indo-European		Patterson et al., 2012
1416	HGDP00516.HO	French	Western Europe	France	Modern	Present	Indo-European		Patterson et al., 2012
1417	HGDP00517.HO	French	Western Europe	France	Modern	Present	Indo-European		Patterson et al., 2012
1418	HGDP00518.HO	French	Western Europe	France	Modern	Present	Indo-European		Patterson et al., 2012
1419	HGDP00519.HO	French	Western Europe	France	Modern	Present	Indo-European		Patterson et al., 2012
1420	HGDP00522.HO	French	Western Europe	France	Modern	Present	Indo-European		Patterson et al., 2012
1421	HGDP00523.HO	French	Western Europe	France	Modern	Present	Indo-European		Patterson et al., 2012
1422	HGDP00524.HO	French	Western Europe	France	Modern	Present	Indo-European		Patterson et al., 2012
1423	HGDP00525.HO	French	Western Europe	France	Modern	Present	Indo-European		Patterson et al., 2012
1424	HGDP00526.HO	French	Western Europe	France	Modern	Present	Indo-European		Patterson et al., 2012
1425	HGDP00527.HO	French	Western Europe	France	Modern	Present	Indo-European		Patterson et al., 2012
1426	HGDP00528.HO	French	Western Europe	France	Modern	Present	Indo-European		Patterson et al., 2012
1427	HGDP00529.HO	French	Western Europe	France	Modern	Present	Indo-European		Patterson et al., 2012
1428	HGDP00531.HO	French	Western Europe	France	Modern	Present	Indo-European		Patterson et al., 2012
1429	HGDP00533.HO	French	Western Europe	France	Modern	Present	Indo-European		Patterson et al., 2012
1430	HGDP00534.HO	French	Western Europe	France	Modern	Present	Indo-European		Patterson et al., 2012
1431	HGDP00535.HO	French	Western Europe	France	Modern	Present	Indo-European		Patterson et al., 2012
1432	HGDP00536.HO	French	Western Europe	France	Modern	Present	Indo-European		Patterson et al., 2012
1433	HGDP00537.HO	French	Western Europe	France	Modern	Present	Indo-European		Patterson et al., 2012
1434	HGDP00538.HO	French	Western Europe	France	Modern	Present	Indo-European		Patterson et al., 2012
1435	HGDP00539.HO	French	Western Europe	France	Modern	Present	Indo-European		Patterson et al., 2012
1436	HGDP00774.HO	Han	East Asia	China	Modern	Present	Sino-Tibetan	Northeast_Asian	Patterson et al., 2012
1437	HGDP00775.HO	Han	East Asia	China	Modern	Present	Sino-Tibetan	Northeast_Asian	Patterson et al., 2012
1438	HGDP00776.HO	Han	East Asia	China	Modern	Present	Sino-Tibetan	Northeast_Asian	Patterson et al., 2012
1439	HGDP00777.HO	Han	East Asia	China	Modern	Present	Sino-Tibetan	Northeast_Asian	Patterson et al., 2012
1440	HGDP00779.HO	Han	East Asia	China	Modern	Present	Sino-Tibetan	Northeast_Asian	Patterson et al., 2012
1441	HGDP00780.HO	Han	East Asia	China	Modern	Present	Sino-Tibetan	Northeast_Asian	Patterson et al., 2012
1442	HGDP00781.HO	Han	East Asia	China	Modern	Present	Sino-Tibetan	Northeast_Asian	Patterson et al., 2012
1443	HGDP00782.HO	Han	East Asia	China	Modern	Present	Sino-Tibetan	Northeast_Asian	Patterson et al., 2012
1444	HGDP00783.HO	Han	East Asia	China	Modern	Present	Sino-Tibetan	Northeast_Asian	Patterson et al., 2012
1445	HGDP00784.HO	Han	East Asia	China	Modern	Present	Sino-Tibetan	Northeast_Asian	Patterson et al., 2012
1446	HGDP00785.HO	Han	East Asia	China	Modern	Present	Sino-Tibetan	Northeast_Asian	Patterson et al., 2012
1447	HGDP00786.HO	Han	East Asia	China	Modern	Present	Sino-Tibetan	Northeast_Asian	Patterson et al., 2012
1448	HGDP00811.HO	Han	East Asia	China	Modern	Present	Sino-Tibetan	Northeast_Asian	Patterson et al., 2012
1449	HGDP00812.HO	Han	East Asia	China	Modern	Present	Sino-Tibetan	Northeast_Asian	Patterson et al., 2012
1450	HGDP00813.HO	Han	East Asia	China	Modern	Present	Sino-Tibetan	Northeast_Asian	Patterson et al., 2012
1451	HGDP00814.HO	Han	East Asia	China	Modern	Present	Sino-Tibetan	Northeast_Asian	Patterson et al., 2012
1452	HGDP00815.HO	Han	East Asia	China	Modern	Present	Sino-Tibetan	Northeast_Asian	Patterson et al., 2012
1453	HGDP00817.HO	Han	East Asia	China	Modern	Present	Sino-Tibetan	Northeast_Asian	Patterson et al., 2012
1454	HGDP00818.HO	Han	East Asia	China	Modern	Present	Sino-Tibetan	Northeast_Asian	Patterson et al., 2012
1455	HGDP00819.HO	Han	East Asia	China	Modern	Present	Sino-Tibetan	Northeast_Asian	Patterson et al., 2012
1456	HGDP00820.HO	Han	East Asia	China	Modern	Present	Sino-Tibetan	Northeast_Asian	Patterson et al., 2012
1457	HGDP00821.HO	Han	East Asia	China	Modern	Present	Sino-Tibetan	Northeast_Asian	Patterson et al., 2012
1458	HGDP00822.HO	Han	East Asia	China	Modern	Present	Sino-Tibetan	Northeast_Asian	Patterson et al., 2012
1459	HGDP00971.HO	Han	East Asia	China	Modern	Present	Sino-Tibetan	Northeast_Asian	Patterson et al., 2012
1460	HGDP00972.HO	Han	East Asia	China	Modern	Present	Sino-Tibetan	Northeast_Asian	Patterson et al., 2012
1461	HGDP00973.HO	Han	East Asia	China	Modern	Present	Sino-Tibetan	Northeast_Asian	Patterson et al., 2012
1462	HGDP00974.HO	Han	East Asia	China	Modern	Present	Sino-Tibetan	Northeast_Asian	Patterson et al., 2012
1463	HGDP00975.HO	Han	East Asia	China	Modern	Present	Sino-Tibetan	Northeast_Asian	Patterson et al., 2012
1464	HGDP00976.HO	Han	East Asia	China	Modern	Present	Sino-Tibetan	Northeast_Asian	Patterson et al., 2012
1465	HGDP00977.HO	Han	East Asia	China	Modern	Present	Sino-Tibetan	Northeast_Asian	Patterson et al., 2012
1466	HGDP01021.HO	Han	East Asia	China	Modern	Present	Sino-Tibetan	Northeast_Asian	Patterson et al., 2012
1467	HGDP01023.HO	Han	East Asia	China	Modern	Present	Sino-Tibetan	Northeast_Asian	Patterson et al., 2012
1468	HGDP01024.HO	Han	East Asia	China	Modern	Present	Sino-Tibetan	Northeast_Asian	Patterson et al., 2012
1469	HGDP01287.HO	Han	East Asia	China	Modern	Present	Sino-Tibetan	Northeast_Asian	Patterson et al., 2012
1470	HGDP01288.HO	Han	East Asia	China	Modern	Present	Sino-Tibetan	Northeast_Asian	Patterson et al., 2012
1471	HGDP01289.HO	Han	East Asia	China	Modern	Present	Sino-Tibetan	Northeast_Asian	Patterson et al., 2012
1472	HGDP01290.HO	Han	East Asia	China	Modern	Present	Sino-Tibetan	Northeast_Asian	Patterson et al., 2012
1473	HGDP01291.HO	Han	East Asia	China	Modern	Present	Sino-Tibetan	Northeast_Asian	Patterson et al., 2012
1474	HGDP01292.HO	Han	East Asia	China	Modern	Present	Sino-Tibetan	Northeast_Asian	Patterson et al., 2012
1475	HGDP01293.HO	Han	East Asia	China	Modern	Present	Sino-Tibetan	Northeast_Asian	Patterson et al., 2012
1476	HGDP01294.HO	Han	East Asia	China	Modern	Present	Sino-Tibetan	Northeast_Asian	Patterson et al., 2012
1477	HGDP01295.HO	Han	East Asia	China	Modern	Present	Sino-Tibetan	Northeast_Asian	Patterson et al., 2012
1478	HGDP01296.HO	Han	East Asia	China	Modern	Present	Sino-Tibetan	Northeast_Asian	Patterson et al., 2012
1479	HGDP00099.HO	Hazara	South Asia	Pakistan	Modern	Present	Indo-European	N.A	Patterson et al., 2012
1480	HGDP00103.HO	Hazara	South Asia	Pakistan	Modern	Present	Indo-European	N.A	Patterson et al., 2012
1481	HGDP00106.HO	Hazara	South Asia	Pakistan	Modern	Present	Indo-European	N.A	Patterson et al., 2012
1482	HGDP00109.HO	Hazara	South Asia	Pakistan	Modern	Present	Indo-European	N.A	Patterson et al., 2012
1483	HGDP00110.HO	Hazara	South Asia	Pakistan	Modern	Present	Indo-European	N.A	Patterson et al., 2012
1484	HGDP00115.HO	Hazara	South Asia	Pakistan	Modern	Present	Indo-European	N.A	Patterson et al., 2012
1485	HGDP00116.HO	Hazara	South Asia	Pakistan	Modern	Present	Indo-European	N.A	Patterson et al., 2012
1486	HGDP00118.HO	Hazara	South Asia	Pakistan	Modern	Present	Indo-European	N.A	Patterson et al., 2012
1487	HGDP00120.HO	Hazara	South Asia	Pakistan	Modern	Present	Indo-European	N.A	Patterson et al., 2012
1488	HGDP00121.HO	Hazara	South Asia	Pakistan	Modern	Present	Indo-European	N.A	Patterson et al., 2012
1489	HGDP00122.HO	Hazara	South Asia	Pakistan	Modern	Present	Indo-European	N.A	Patterson et al., 2012
1490	HGDP00124.HO	Hazara	South Asia	Pakistan	Modern	Present	Indo-European	N.A	Patterson et al., 2012
1491	HGDP00125.HO	Hazara	South Asia	Pakistan	Modern	Present	Indo-European	N.A	Patterson et al., 2012
1492	HGDP00127.HO	Hazara	South Asia	Pakistan	Modern	Present	Indo-European	N.A	Patterson et al., 2012
1493	HGDP01233.HO	Hezhen	East Asia	China	Modern	Present	Tungusic	Northeast_Asian	Patterson et al., 2012
1494	HGDP01234.HO	Hezhen	East Asia	China	Modern	Present	Tungusic	Northeast_Asian	Patterson et al., 2012
1495	HGDP01237.HO	Hezhen	East Asia	China	Modern	Present	Tungusic	Northeast_Asian	Patterson et al., 2012
1496	HGDP01238.HO	Hezhen	East Asia	China	Modern	Present	Tungusic	Northeast_Asian	Patterson et al., 2012
1497	HGDP01239.HO	Hezhen	East Asia	China	Modern	Present	Tungusic	Northeast_Asian	Patterson et al., 2012
1498	HGDP01240.HO	Hezhen	East Asia	China	Modern	Present	Tungusic	Northeast_Asian	Patterson et al., 2012
1499	HGDP01241.HO	Hezhen	East Asia	China	Modern	Present	Tungusic	Northeast_Asian	Patterson et al., 2012
1500	HGDP01242.HO	Hezhen	East Asia	China	Modern	Present	Tungusic	Northeast_Asian	Patterson et al., 2012
1501	HGDP00747.HO	Japanese	East Asia	Japan	Modern	Present	Japonic	Northeast_Asian	Patterson et al., 2012
1502	HGDP00748.HO	Japanese	East Asia	Japan	Modern	Present	Japonic	Northeast_Asian	Patterson et al., 2012
1503	HGDP00749.HO	Japanese	East Asia	Japan	Modern	Present	Japonic	Northeast_Asian	Patterson et al., 2012
1504	HGDP00750.HO	Japanese	East Asia	Japan	Modern	Present	Japonic	Northeast_Asian	Patterson et al., 2012
1505	HGDP00751.HO	Japanese	East Asia	Japan	Modern	Present	Japonic	Northeast_Asian	Patterson et al., 2012
1506	HGDP00752.HO	Japanese	East Asia	Japan	Modern	Present	Japonic	Northeast_Asian	Patterson et al., 2012
1507	HGDP00753.HO	Japanese	East Asia	Japan	Modern	Present	Japonic	Northeast_Asian	Patterson et al., 2012
1508	HGDP00754.HO	Japanese	East Asia	Japan	Modern	Present	Japonic	Northeast_Asian	Patterson et al., 2012
1509	HGDP00755.HO	Japanese	East Asia	Japan	Modern	Present	Japonic	Northeast_Asian	Patterson et al., 2012
1510	HGDP00756.HO	Japanese	East Asia	Japan	Modern	Present	Japonic	Northeast_Asian	Patterson et al., 2012
1511	HGDP00757.HO	Japanese	East Asia	Japan	Modern	Present	Japonic	Northeast_Asian	Patterson et al., 2012
1512	HGDP00758.HO	Japanese	East Asia	Japan	Modern	Present	Japonic	Northeast_Asian	Patterson et al., 2012
1513	HGDP00759.HO	Japanese	East Asia	Japan	Modern	Present	Japonic	Northeast_Asian	Patterson et al., 2012
1514	HGDP00760.HO	Japanese	East Asia	Japan	Modern	Present	Japonic	Northeast_Asian	Patterson et al., 2012
1515	HGDP00761.HO	Japanese	East Asia	Japan	Modern	Present	Japonic	Northeast_Asian	Patterson et al., 2012
1516	HGDP00762.HO	Japanese	East Asia	Japan	Modern	Present	Japonic	Northeast_Asian	Patterson et al., 2012
1517	HGDP00763.HO	Japanese	East Asia	Japan	Modern	Present	Japonic	Northeast_Asian	Patterson et al., 2012
1518	HGDP00764.HO	Japanese	East Asia	Japan	Modern	Present	Japonic	Northeast_Asian	Patterson et al., 2012
1519	HGDP00765.HO	Japanese	East Asia	Japan	Modern	Present	Japonic	Northeast_Asian	Patterson et al., 2012
1520	HGDP00766.HO	Japanese	East Asia	Japan	Modern	Present	Japonic	Northeast_Asian	Patterson et al., 2012
1521	HGDP00767.HO	Japanese	East Asia	Japan	Modern	Present	Japonic	Northeast_Asian	Patterson et al., 2012
1522	HGDP00768.HO	Japanese	East Asia	Japan	Modern	Present	Japonic	Northeast_Asian	Patterson et al., 2012
1523	HGDP00769.HO	Japanese	East Asia	Japan	Modern	Present	Japonic	Northeast_Asian	Patterson et al., 2012
1524	HGDP00771.HO	Japanese	East Asia	Japan	Modern	Present	Japonic	Northeast_Asian	Patterson et al., 2012
1525	HGDP00772.HO	Japanese	East Asia	Japan	Modern	Present	Japonic	Northeast_Asian	Patterson et al., 2012
1526	HGDP00773.HO	Japanese	East Asia	Japan	Modern	Present	Japonic	Northeast_Asian	Patterson et al., 2012
1527	HGDP00790.HO	Japanese	East Asia	Japan	Modern	Present	Japonic	Northeast_Asian	Patterson et al., 2012
1528	HGDP00791.HO	Japanese	East Asia	Japan	Modern	Present	Japonic	Northeast_Asian	Patterson et al., 2012
1529	HGDP00828.HO	Japanese	East Asia	Japan	Modern	Present	Japonic	Northeast_Asian	Patterson et al., 2012
1530	HGDP00277.HO	Kalash	South Asia	Pakistan	Modern	Present	Indo-European	N.A	Patterson et al., 2012
1531	HGDP00281.HO	Kalash	South Asia	Pakistan	Modern	Present	Indo-European	N.A	Patterson et al., 2012
1532	HGDP00285.HO	Kalash	South Asia	Pakistan	Modern	Present	Indo-European	N.A	Patterson et al., 2012
1533	HGDP00286.HO	Kalash	South Asia	Pakistan	Modern	Present	Indo-European	N.A	Patterson et al., 2012
1534	HGDP00288.HO	Kalash	South Asia	Pakistan	Modern	Present	Indo-European	N.A	Patterson et al., 2012
1535	HGDP00290.HO	Kalash	South Asia	Pakistan	Modern	Present	Indo-European	N.A	Patterson et al., 2012
1536	HGDP00298.HO	Kalash	South Asia	Pakistan	Modern	Present	Indo-European	N.A	Patterson et al., 2012
1537	HGDP00302.HO	Kalash	South Asia	Pakistan	Modern	Present	Indo-European	N.A	Patterson et al., 2012
1538	HGDP00307.HO	Kalash	South Asia	Pakistan	Modern	Present	Indo-European	N.A	Patterson et al., 2012
1539	HGDP00311.HO	Kalash	South Asia	Pakistan	Modern	Present	Indo-European	N.A	Patterson et al., 2012
1540	HGDP00313.HO	Kalash	South Asia	Pakistan	Modern	Present	Indo-European	N.A	Patterson et al., 2012
1541	HGDP00315.HO	Kalash	South Asia	Pakistan	Modern	Present	Indo-European	N.A	Patterson et al., 2012
1542	HGDP00319.HO	Kalash	South Asia	Pakistan	Modern	Present	Indo-European	N.A	Patterson et al., 2012
1543	HGDP00323.HO	Kalash	South Asia	Pakistan	Modern	Present	Indo-European	N.A	Patterson et al., 2012
1544	HGDP00328.HO	Kalash	South Asia	Pakistan	Modern	Present	Indo-European	N.A	Patterson et al., 2012
1545	HGDP00330.HO	Kalash	South Asia	Pakistan	Modern	Present	Indo-European	N.A	Patterson et al., 2012
1546	HGDP00333.HO	Kalash	South Asia	Pakistan	Modern	Present	Indo-European	N.A	Patterson et al., 2012
1547	HGDP01317.HO	Lahu_CN	East Asia	China	Modern	Present	Sino-Tibetan	Northeast_Asian	Patterson et al., 2012
1548	HGDP01318.HO	Lahu_CN	East Asia	China	Modern	Present	Sino-Tibetan	Northeast_Asian	Patterson et al., 2012
1549	HGDP01319.HO	Lahu_CN	East Asia	China	Modern	Present	Sino-Tibetan	Northeast_Asian	Patterson et al., 2012
1550	HGDP01320.HO	Lahu_CN	East Asia	China	Modern	Present	Sino-Tibetan	Northeast_Asian	Patterson et al., 2012
1551	HGDP01321.HO	Lahu_CN	East Asia	China	Modern	Present	Sino-Tibetan	Northeast_Asian	Patterson et al., 2012
1552	HGDP01322.HO	Lahu_CN	East Asia	China	Modern	Present	Sino-Tibetan	Northeast_Asian	Patterson et al., 2012
1553	HGDP01323.HO	Lahu_CN	East Asia	China	Modern	Present	Sino-Tibetan	Northeast_Asian	Patterson et al., 2012
1554	HGDP01326.HO	Lahu_CN	East Asia	China	Modern	Present	Sino-Tibetan	Northeast_Asian	Patterson et al., 2012
1555	HGDP00131.HO	Makrani	South Asia	Pakistan	Modern	Present	Indo-European	N.A	Patterson et al., 2012
1556	HGDP00133.HO	Makrani	South Asia	Pakistan	Modern	Present	Indo-European	N.A	Patterson et al., 2012
1557	HGDP00134.HO	Makrani	South Asia	Pakistan	Modern	Present	Indo-European	N.A	Patterson et al., 2012
1558	HGDP00135.HO	Makrani	South Asia	Pakistan	Modern	Present	Indo-European	N.A	Patterson et al., 2012
1559	HGDP00136.HO	Makrani	South Asia	Pakistan	Modern	Present	Indo-European	N.A	Patterson et al., 2012
1560	HGDP00137.HO	Makrani	South Asia	Pakistan	Modern	Present	Indo-European	N.A	Patterson et al., 2012
1561	HGDP00140.HO	Makrani	South Asia	Pakistan	Modern	Present	Indo-European	N.A	Patterson et al., 2012
1562	HGDP00141.HO	Makrani	South Asia	Pakistan	Modern	Present	Indo-European	N.A	Patterson et al., 2012
1563	HGDP00144.HO	Makrani	South Asia	Pakistan	Modern	Present	Indo-European	N.A	Patterson et al., 2012
1564	HGDP00145.HO	Makrani	South Asia	Pakistan	Modern	Present	Indo-European	N.A	Patterson et al., 2012
1565	HGDP00146.HO	Makrani	South Asia	Pakistan	Modern	Present	Indo-European	N.A	Patterson et al., 2012
1566	HGDP00148.HO	Makrani	South Asia	Pakistan	Modern	Present	Indo-European	N.A	Patterson et al., 2012
1567	HGDP00151.HO	Makrani	South Asia	Pakistan	Modern	Present	Indo-European	N.A	Patterson et al., 2012
1568	HGDP00153.HO	Makrani	South Asia	Pakistan	Modern	Present	Indo-European	N.A	Patterson et al., 2012
1569	HGDP00154.HO	Makrani	South Asia	Pakistan	Modern	Present	Indo-European	N.A	Patterson et al., 2012
1570	HGDP00155.HO	Makrani	South Asia	Pakistan	Modern	Present	Indo-European	N.A	Patterson et al., 2012
1571	HGDP00157.HO	Makrani	South Asia	Pakistan	Modern	Present	Indo-European	N.A	Patterson et al., 2012
1572	HGDP00158.HO	Makrani	South Asia	Pakistan	Modern	Present	Indo-European	N.A	Patterson et al., 2012
1573	HGDP00160.HO	Makrani	South Asia	Pakistan	Modern	Present	Indo-European	N.A	Patterson et al., 2012
1574	HGDP00161.HO	Makrani	South Asia	Pakistan	Modern	Present	Indo-European	N.A	Patterson et al., 2012
1575	HGDP00449.HO	Mbuti	Central Africa	Congo	Modern	Present	Central_Sudanic	Mbuti	Patterson et al., 2012
1576	HGDP00462.HO	Mbuti	Central Africa	Congo	Modern	Present	Central_Sudanic	Mbuti	Patterson et al., 2012
1577	HGDP00463.HO	Mbuti	Central Africa	Congo	Modern	Present	Central_Sudanic	Mbuti	Patterson et al., 2012
1578	HGDP00467.HO	Mbuti	Central Africa	Congo	Modern	Present	Central_Sudanic	Mbuti	Patterson et al., 2012
1579	HGDP00474.HO	Mbuti	Central Africa	Congo	Modern	Present	Central_Sudanic	Mbuti	Patterson et al., 2012
1580	HGDP00476.HO	Mbuti	Central Africa	Congo	Modern	Present	Central_Sudanic	Mbuti	Patterson et al., 2012
1581	HGDP00478.HO	Mbuti	Central Africa	Congo	Modern	Present	Central_Sudanic	Mbuti	Patterson et al., 2012
1582	HGDP00982.HO	Mbuti	Central Africa	Congo	Modern	Present	Central_Sudanic	Mbuti	Patterson et al., 2012
1583	HGDP00984.HO	Mbuti	Central Africa	Congo	Modern	Present	Central_Sudanic	Mbuti	Patterson et al., 2012
1584	HGDP01081.HO	Mbuti	Central Africa	Congo	Modern	Present	Central_Sudanic	Mbuti	Patterson et al., 2012
1585	HGDP01189.HO	Miao	East Asia	China	Modern	Present	Hmong-Mien	Southeast_Asian_HM	Patterson et al., 2012
1586	HGDP01190.HO	Miao	East Asia	China	Modern	Present	Hmong-Mien	Southeast_Asian_HM	Patterson et al., 2012
1587	HGDP01191.HO	Miao	East Asia	China	Modern	Present	Hmong-Mien	Southeast_Asian_HM	Patterson et al., 2012
1588	HGDP01192.HO	Miao	East Asia	China	Modern	Present	Hmong-Mien	Southeast_Asian_HM	Patterson et al., 2012
1589	HGDP01193.HO	Miao	East Asia	China	Modern	Present	Hmong-Mien	Southeast_Asian_HM	Patterson et al., 2012
1590	HGDP01194.HO	Miao	East Asia	China	Modern	Present	Hmong-Mien	Southeast_Asian_HM	Patterson et al., 2012
1591	HGDP01195.HO	Miao	East Asia	China	Modern	Present	Hmong-Mien	Southeast_Asian_HM	Patterson et al., 2012
1592	HGDP01196.HO	Miao	East Asia	China	Modern	Present	Hmong-Mien	Southeast_Asian_HM	Patterson et al., 2012
1593	HGDP01197.HO	Miao	East Asia	China	Modern	Present	Hmong-Mien	Southeast_Asian_HM	Patterson et al., 2012
1594	HGDP01198.HO	Miao	East Asia	China	Modern	Present	Hmong-Mien	Southeast_Asian_HM	Patterson et al., 2012
1595	HGDP01223.HO	Mongola	East Asia	China	Modern	Present	Mongolic	Northeast_Asian	Patterson et al., 2012
1596	HGDP01225.HO	Mongola	East Asia	China	Modern	Present	Mongolic	Northeast_Asian	Patterson et al., 2012
1597	HGDP01227.HO	Mongola	East Asia	China	Modern	Present	Mongolic	Northeast_Asian	Patterson et al., 2012
1598	HGDP01228.HO	Mongola	East Asia	China	Modern	Present	Mongolic	Northeast_Asian	Patterson et al., 2012
1599	HGDP01231.HO	Mongola	East Asia	China	Modern	Present	Mongolic	Northeast_Asian	Patterson et al., 2012
1600	HGDP01232.HO	Mongola	East Asia	China	Modern	Present	Mongolic	Northeast_Asian	Patterson et al., 2012
1601	HGDP01337.HO	Naxi	East Asia	China	Modern	Present	Sino-Tibetan	Northeast_Asian	Patterson et al., 2012
1602	HGDP01338.HO	Naxi	East Asia	China	Modern	Present	Sino-Tibetan	Northeast_Asian	Patterson et al., 2012
1603	HGDP01339.HO	Naxi	East Asia	China	Modern	Present	Sino-Tibetan	Northeast_Asian	Patterson et al., 2012
1604	HGDP01340.HO	Naxi	East Asia	China	Modern	Present	Sino-Tibetan	Northeast_Asian	Patterson et al., 2012
1605	HGDP01341.HO	Naxi	East Asia	China	Modern	Present	Sino-Tibetan	Northeast_Asian	Patterson et al., 2012
1606	HGDP01342.HO	Naxi	East Asia	China	Modern	Present	Sino-Tibetan	Northeast_Asian	Patterson et al., 2012
1607	HGDP01344.HO	Naxi	East Asia	China	Modern	Present	Sino-Tibetan	Northeast_Asian	Patterson et al., 2012
1608	HGDP01345.HO	Naxi	East Asia	China	Modern	Present	Sino-Tibetan	Northeast_Asian	Patterson et al., 2012
1609	HGDP01346.HO	Naxi	East Asia	China	Modern	Present	Sino-Tibetan	Northeast_Asian	Patterson et al., 2012
1610	HGDP01203.HO	Oroqen	East Asia	China	Modern	Present	Tungusic	Northeast_Asian	Patterson et al., 2012
1611	HGDP01204.HO	Oroqen	East Asia	China	Modern	Present	Tungusic	Northeast_Asian	Patterson et al., 2012
1612	HGDP01205.HO	Oroqen	East Asia	China	Modern	Present	Tungusic	Northeast_Asian	Patterson et al., 2012
1613	HGDP01206.HO	Oroqen	East Asia	China	Modern	Present	Tungusic	Northeast_Asian	Patterson et al., 2012
1614	HGDP01207.HO	Oroqen	East Asia	China	Modern	Present	Tungusic	Northeast_Asian	Patterson et al., 2012
1615	HGDP01208.HO	Oroqen	East Asia	China	Modern	Present	Tungusic	Northeast_Asian	Patterson et al., 2012
1616	HGDP01209.HO	Oroqen	East Asia	China	Modern	Present	Tungusic	Northeast_Asian	Patterson et al., 2012
1617	HGDP01211.HO	Oroqen	East Asia	China	Modern	Present	Tungusic	Northeast_Asian	Patterson et al., 2012
1618	HGDP01212.HO	Oroqen	East Asia	China	Modern	Present	Tungusic	Northeast_Asian	Patterson et al., 2012
1619	HGDP00213.HO	Pathan	South Asia	Pakistan	Modern	Present	Indo-European	N.A	Patterson et al., 2012
1620	HGDP00216.HO	Pathan	South Asia	Pakistan	Modern	Present	Indo-European	N.A	Patterson et al., 2012
1621	HGDP00218.HO	Pathan	South Asia	Pakistan	Modern	Present	Indo-European	N.A	Patterson et al., 2012
1622	HGDP00222.HO	Pathan	South Asia	Pakistan	Modern	Present	Indo-European	N.A	Patterson et al., 2012
1623	HGDP00224.HO	Pathan	South Asia	Pakistan	Modern	Present	Indo-European	N.A	Patterson et al., 2012
1624	HGDP00226.HO	Pathan	South Asia	Pakistan	Modern	Present	Indo-European	N.A	Patterson et al., 2012
1625	HGDP00228.HO	Pathan	South Asia	Pakistan	Modern	Present	Indo-European	N.A	Patterson et al., 2012
1626	HGDP00232.HO	Pathan	South Asia	Pakistan	Modern	Present	Indo-European	N.A	Patterson et al., 2012
1627	HGDP00241.HO	Pathan	South Asia	Pakistan	Modern	Present	Indo-European	N.A	Patterson et al., 2012
1628	HGDP00243.HO	Pathan	South Asia	Pakistan	Modern	Present	Indo-European	N.A	Patterson et al., 2012
1629	HGDP00244.HO	Pathan	South Asia	Pakistan	Modern	Present	Indo-European	N.A	Patterson et al., 2012
1630	HGDP00248.HO	Pathan	South Asia	Pakistan	Modern	Present	Indo-European	N.A	Patterson et al., 2012
1631	HGDP00254.HO	Pathan	South Asia	Pakistan	Modern	Present	Indo-European	N.A	Patterson et al., 2012
1632	HGDP00258.HO	Pathan	South Asia	Pakistan	Modern	Present	Indo-European	N.A	Patterson et al., 2012
1633	HGDP00259.HO	Pathan	South Asia	Pakistan	Modern	Present	Indo-European	N.A	Patterson et al., 2012
1634	HGDP00262.HO	Pathan	South Asia	Pakistan	Modern	Present	Indo-European	N.A	Patterson et al., 2012
1635	HGDP00264.HO	Pathan	South Asia	Pakistan	Modern	Present	Indo-European	N.A	Patterson et al., 2012
1636	HGDP01327.HO	She	East Asia	China	Modern	Present	Hmong-Mien	Hmong-Mien	Patterson et al., 2012
1637	HGDP01328.HO	She	East Asia	China	Modern	Present	Hmong-Mien	Hmong-Mien	Patterson et al., 2012
1638	HGDP01329.HO	She	East Asia	China	Modern	Present	Hmong-Mien	Hmong-Mien	Patterson et al., 2012
1639	HGDP01330.HO	She	East Asia	China	Modern	Present	Hmong-Mien	Hmong-Mien	Patterson et al., 2012
1640	HGDP01331.HO	She	East Asia	China	Modern	Present	Hmong-Mien	Hmong-Mien	Patterson et al., 2012
1641	HGDP01332.HO	She	East Asia	China	Modern	Present	Hmong-Mien	Hmong-Mien	Patterson et al., 2012
1642	HGDP01333.HO	She	East Asia	China	Modern	Present	Hmong-Mien	Hmong-Mien	Patterson et al., 2012
1643	HGDP01334.HO	She	East Asia	China	Modern	Present	Hmong-Mien	Hmong-Mien	Patterson et al., 2012
1644	HGDP01335.HO	She	East Asia	China	Modern	Present	Hmong-Mien	Hmong-Mien	Patterson et al., 2012
1645	HGDP01336.HO	She	East Asia	China	Modern	Present	Hmong-Mien	Hmong-Mien	Patterson et al., 2012
1646	HGDP00167.HO	Sindhi_Pakistan	South Asia	Pakistan	Modern	Present	Indo-European	N.A	Patterson et al., 2012
1647	HGDP00169.HO	Sindhi_Pakistan	South Asia	Pakistan	Modern	Present	Indo-European	N.A	Patterson et al., 2012
1648	HGDP00171.HO	Sindhi_Pakistan	South Asia	Pakistan	Modern	Present	Indo-European	N.A	Patterson et al., 2012
1649	HGDP00179.HO	Sindhi_Pakistan	South Asia	Pakistan	Modern	Present	Indo-European	N.A	Patterson et al., 2012
1650	HGDP00181.HO	Sindhi_Pakistan	South Asia	Pakistan	Modern	Present	Indo-European	N.A	Patterson et al., 2012
1651	HGDP00187.HO	Sindhi_Pakistan	South Asia	Pakistan	Modern	Present	Indo-European	N.A	Patterson et al., 2012
1652	HGDP00191.HO	Sindhi_Pakistan	South Asia	Pakistan	Modern	Present	Indo-European	N.A	Patterson et al., 2012
1653	HGDP00195.HO	Sindhi_Pakistan	South Asia	Pakistan	Modern	Present	Indo-European	N.A	Patterson et al., 2012
1654	HGDP00197.HO	Sindhi_Pakistan	South Asia	Pakistan	Modern	Present	Indo-European	N.A	Patterson et al., 2012
1655	HGDP00201.HO	Sindhi_Pakistan	South Asia	Pakistan	Modern	Present	Indo-European	N.A	Patterson et al., 2012
1656	HGDP00205.HO	Sindhi_Pakistan	South Asia	Pakistan	Modern	Present	Indo-European	N.A	Patterson et al., 2012
1657	HGDP00206.HO	Sindhi_Pakistan	South Asia	Pakistan	Modern	Present	Indo-European	N.A	Patterson et al., 2012
1658	HGDP00208.HO	Sindhi_Pakistan	South Asia	Pakistan	Modern	Present	Indo-European	N.A	Patterson et al., 2012
1659	HGDP00210.HO	Sindhi_Pakistan	South Asia	Pakistan	Modern	Present	Indo-European	N.A	Patterson et al., 2012
1660	HGDP01347.HO	Tu	East Asia	China	Modern	Present	Mongolic	Northeast_Asian	Patterson et al., 2012
1661	HGDP01348.HO	Tu	East Asia	China	Modern	Present	Mongolic	Northeast_Asian	Patterson et al., 2012
1662	HGDP01349.HO	Tu	East Asia	China	Modern	Present	Mongolic	Northeast_Asian	Patterson et al., 2012
1663	HGDP01350.HO	Tu	East Asia	China	Modern	Present	Mongolic	Northeast_Asian	Patterson et al., 2012
1664	HGDP01351.HO	Tu	East Asia	China	Modern	Present	Mongolic	Northeast_Asian	Patterson et al., 2012
1665	HGDP01352.HO	Tu	East Asia	China	Modern	Present	Mongolic	Northeast_Asian	Patterson et al., 2012
1666	HGDP01353.HO	Tu	East Asia	China	Modern	Present	Mongolic	Northeast_Asian	Patterson et al., 2012
1667	HGDP01354.HO	Tu	East Asia	China	Modern	Present	Mongolic	Northeast_Asian	Patterson et al., 2012
1668	HGDP01355.HO	Tu	East Asia	China	Modern	Present	Mongolic	Northeast_Asian	Patterson et al., 2012
1669	HGDP01356.HO	Tu	East Asia	China	Modern	Present	Mongolic	Northeast_Asian	Patterson et al., 2012
1670	HGDP01095.HO	Tujia	East Asia	China	Modern	Present	Sino-Tibetan	Northeast_Asian	Patterson et al., 2012
1671	HGDP01096.HO	Tujia	East Asia	China	Modern	Present	Sino-Tibetan	Northeast_Asian	Patterson et al., 2012
1672	HGDP01097.HO	Tujia	East Asia	China	Modern	Present	Sino-Tibetan	Northeast_Asian	Patterson et al., 2012
1673	HGDP01098.HO	Tujia	East Asia	China	Modern	Present	Sino-Tibetan	Northeast_Asian	Patterson et al., 2012
1674	HGDP01099.HO	Tujia	East Asia	China	Modern	Present	Sino-Tibetan	Northeast_Asian	Patterson et al., 2012
1675	HGDP01100.HO	Tujia	East Asia	China	Modern	Present	Sino-Tibetan	Northeast_Asian	Patterson et al., 2012
1676	HGDP01101.HO	Tujia	East Asia	China	Modern	Present	Sino-Tibetan	Northeast_Asian	Patterson et al., 2012
1677	HGDP01102.HO	Tujia	East Asia	China	Modern	Present	Sino-Tibetan	Northeast_Asian	Patterson et al., 2012
1678	HGDP01103.HO	Tujia	East Asia	China	Modern	Present	Sino-Tibetan	Northeast_Asian	Patterson et al., 2012
1679	HGDP01104.HO	Tujia	East Asia	China	Modern	Present	Sino-Tibetan	Northeast_Asian	Patterson et al., 2012
1680	HGDP01297.HO	Uyghur	East Asia	China	Modern	Present	Turkic	Uyghur	Patterson et al., 2012
1681	HGDP01298.HO	Uyghur	East Asia	China	Modern	Present	Turkic	Uyghur	Patterson et al., 2012
1682	HGDP01299.HO	Uyghur	East Asia	China	Modern	Present	Turkic	Uyghur	Patterson et al., 2012
1683	HGDP01300.HO	Uyghur	East Asia	China	Modern	Present	Turkic	Uyghur	Patterson et al., 2012
1684	HGDP01301.HO	Uyghur	East Asia	China	Modern	Present	Turkic	Uyghur	Patterson et al., 2012
1685	HGDP01302.HO	Uyghur	East Asia	China	Modern	Present	Turkic	Uyghur	Patterson et al., 2012
1686	HGDP01303.HO	Uyghur	East Asia	China	Modern	Present	Turkic	Uyghur	Patterson et al., 2012
1687	HGDP01304.HO	Uyghur	East Asia	China	Modern	Present	Turkic	Uyghur	Patterson et al., 2012
1688	HGDP01305.HO	Uyghur	East Asia	China	Modern	Present	Turkic	Uyghur	Patterson et al., 2012
1689	HGDP01306.HO	Uyghur	East Asia	China	Modern	Present	Turkic	Uyghur	Patterson et al., 2012
1690	HGDP01244.HO	Xibo	East Asia	China	Modern	Present	Tungusic	Northeast_Asian	Patterson et al., 2012
1691	HGDP01245.HO	Xibo	East Asia	China	Modern	Present	Tungusic	Northeast_Asian	Patterson et al., 2012
1692	HGDP01246.HO	Xibo	East Asia	China	Modern	Present	Tungusic	Northeast_Asian	Patterson et al., 2012
1693	HGDP01248.HO	Xibo	East Asia	China	Modern	Present	Tungusic	Northeast_Asian	Patterson et al., 2012
1694	HGDP01249.HO	Xibo	East Asia	China	Modern	Present	Tungusic	Northeast_Asian	Patterson et al., 2012
1695	HGDP01250.HO	Xibo	East Asia	China	Modern	Present	Tungusic	Northeast_Asian	Patterson et al., 2012
1696	HGDP01251.HO	Xibo	East Asia	China	Modern	Present	Tungusic	Northeast_Asian	Patterson et al., 2012
1697	HGDP01179.HO	Yi	East Asia	China	Modern	Present	Sino-Tibetan	Northeast_Asian	Patterson et al., 2012
1698	HGDP01180.HO	Yi	East Asia	China	Modern	Present	Sino-Tibetan	Northeast_Asian	Patterson et al., 2012
1699	HGDP01181.HO	Yi	East Asia	China	Modern	Present	Sino-Tibetan	Northeast_Asian	Patterson et al., 2012
1700	HGDP01182.HO	Yi	East Asia	China	Modern	Present	Sino-Tibetan	Northeast_Asian	Patterson et al., 2012
1701	HGDP01183.HO	Yi	East Asia	China	Modern	Present	Sino-Tibetan	Northeast_Asian	Patterson et al., 2012
1702	HGDP01184.HO	Yi	East Asia	China	Modern	Present	Sino-Tibetan	Northeast_Asian	Patterson et al., 2012
1703	HGDP01185.HO	Yi	East Asia	China	Modern	Present	Sino-Tibetan	Northeast_Asian	Patterson et al., 2012
1704	HGDP01186.HO	Yi	East Asia	China	Modern	Present	Sino-Tibetan	Northeast_Asian	Patterson et al., 2012
1705	HGDP01187.HO	Yi	East Asia	China	Modern	Present	Sino-Tibetan	Northeast_Asian	Patterson et al., 2012
1706	HGDP01188.HO	Yi	East Asia	China	Modern	Present	Sino-Tibetan	Northeast_Asian	Patterson et al., 2012
1707	Burm4.HO	Burmese	Southeast Asia	Myanmar	Modern	Present	Sino-Tibetan	Southeast_Asian_ST	Skoglund et al., 2016
1708	Burm7.HO	Burmese	Southeast Asia	Myanmar	Modern	Present	Sino-Tibetan	Southeast_Asian_ST	Skoglund et al., 2016
1709	Burm8.HO	Burmese	Southeast Asia	Myanmar	Modern	Present	Sino-Tibetan	Southeast_Asian_ST	Skoglund et al., 2016
1710	Burm9.HO	Burmese	Southeast Asia	Myanmar	Modern	Present	Sino-Tibetan	Southeast_Asian_ST	Skoglund et al., 2016
1711	Burm10.HO	Burmese	Southeast Asia	Myanmar	Modern	Present	Sino-Tibetan	Southeast_Asian_ST	Skoglund et al., 2016
1712	Burm12.HO	Burmese	Southeast Asia	Myanmar	Modern	Present	Sino-Tibetan	Southeast_Asian_ST	Skoglund et al., 2016
1713	Burm13.HO	Burmese	Southeast Asia	Myanmar	Modern	Present	Sino-Tibetan	Southeast_Asian_ST	Skoglund et al., 2016
1714	Burm14.HO	Burmese	Southeast Asia	Myanmar	Modern	Present	Sino-Tibetan	Southeast_Asian_ST	Skoglund et al., 2016
1715	Burm15.HO	Burmese	Southeast Asia	Myanmar	Modern	Present	Sino-Tibetan	Southeast_Asian_ST	Skoglund et al., 2016
1716	Burm16.HO	Burmese	Southeast Asia	Myanmar	Modern	Present	Sino-Tibetan	Southeast_Asian_ST	Skoglund et al., 2016
1717	Dusun4.HO	Dusun	Southeast Asia	Brunei	Modern	Present	Austronesian	East_Asian_AN	Skoglund et al., 2016
1718	Dusun7.HO	Dusun	Southeast Asia	Brunei	Modern	Present	Austronesian	East_Asian_AN	Skoglund et al., 2016
1719	Dusun8.HO	Dusun	Southeast Asia	Brunei	Modern	Present	Austronesian	East_Asian_AN	Skoglund et al., 2016
1720	Dusun10.HO	Dusun	Southeast Asia	Brunei	Modern	Present	Austronesian	East_Asian_AN	Skoglund et al., 2016
1721	Dusun11.HO	Dusun	Southeast Asia	Brunei	Modern	Present	Austronesian	East_Asian_AN	Skoglund et al., 2016
1722	Dusun12.HO	Dusun	Southeast Asia	Brunei	Modern	Present	Austronesian	East_Asian_AN	Skoglund et al., 2016
1723	Dusun14.HO	Dusun	Southeast Asia	Brunei	Modern	Present	Austronesian	East_Asian_AN	Skoglund et al., 2016
1724	Dusun21.HO	Dusun	Southeast Asia	Brunei	Modern	Present	Austronesian	East_Asian_AN	Skoglund et al., 2016
1725	Dusun22.HO	Dusun	Southeast Asia	Brunei	Modern	Present	Austronesian	East_Asian_AN	Skoglund et al., 2016
1726	Dusun23.HO	Dusun	Southeast Asia	Brunei	Modern	Present	Austronesian	East_Asian_AN	Skoglund et al., 2016
1727	Luz2.HO	Ilocano	Southeast Asia	Philippines	Modern	Present	Austronesian	East_Asian_AN	Skoglund et al., 2016
1728	Luz6.HO	Ilocano	Southeast Asia	Philippines	Modern	Present	Austronesian	East_Asian_AN	Skoglund et al., 2016
1729	Igorot3.HO	Kankanaey	Southeast Asia	Philippines	Modern	Present	Austronesian	East_Asian_AN	Skoglund et al., 2016
1730	Igorot4.HO	Kankanaey	Southeast Asia	Philippines	Modern	Present	Austronesian	East_Asian_AN	Skoglund et al., 2016
1731	Igorot5.HO	Kankanaey	Southeast Asia	Philippines	Modern	Present	Austronesian	East_Asian_AN	Skoglund et al., 2016
1732	Igorot6.HO	Kankanaey	Southeast Asia	Philippines	Modern	Present	Austronesian	East_Asian_AN	Skoglund et al., 2016
1733	Igorot10.HO	Kankanaey	Southeast Asia	Philippines	Modern	Present	Austronesian	East_Asian_AN	Skoglund et al., 2016
1734	Igorot11.HO	Kankanaey	Southeast Asia	Philippines	Modern	Present	Austronesian	East_Asian_AN	Skoglund et al., 2016
1735	Igorot13.HO	Kankanaey	Southeast Asia	Philippines	Modern	Present	Austronesian	East_Asian_AN	Skoglund et al., 2016
1736	Igorot17.HO	Kankanaey	Southeast Asia	Philippines	Modern	Present	Austronesian	East_Asian_AN	Skoglund et al., 2016
1737	Igorot21.HO	Kankanaey	Southeast Asia	Philippines	Modern	Present	Austronesian	East_Asian_AN	Skoglund et al., 2016
1738	Igorot23.HO	Kankanaey	Southeast Asia	Philippines	Modern	Present	Austronesian	East_Asian_AN	Skoglund et al., 2016
1739	Malay2.HO	Malay	Southeast Asia	Singapore	Modern	Present	Austronesian	East_Asian_AN	Skoglund et al., 2016
1740	Malay5.HO	Malay	Southeast Asia	Singapore	Modern	Present	Austronesian	East_Asian_AN	Skoglund et al., 2016
1741	Malay6.HO	Malay	Southeast Asia	Singapore	Modern	Present	Austronesian	East_Asian_AN	Skoglund et al., 2016
1742	Malay10.HO	Malay	Southeast Asia	Singapore	Modern	Present	Austronesian	East_Asian_AN	Skoglund et al., 2016
1743	Malay11.HO	Malay	Southeast Asia	Singapore	Modern	Present	Austronesian	East_Asian_AN	Skoglund et al., 2016
1744	Malay13.HO	Malay	Southeast Asia	Singapore	Modern	Present	Austronesian	East_Asian_AN	Skoglund et al., 2016
1745	Malay14.HO	Malay	Southeast Asia	Singapore	Modern	Present	Austronesian	East_Asian_AN	Skoglund et al., 2016
1746	Malay20.HO	Malay	Southeast Asia	Singapore	Modern	Present	Austronesian	East_Asian_AN	Skoglund et al., 2016
1747	Malay21.HO	Malay	Southeast Asia	Singapore	Modern	Present	Austronesian	East_Asian_AN	Skoglund et al., 2016
1748	Murut2.HO	Murut	Southeast Asia	Brunei	Modern	Present	Austronesian	East_Asian_AN	Skoglund et al., 2016
1749	Murut3.HO	Murut	Southeast Asia	Brunei	Modern	Present	Austronesian	East_Asian_AN	Skoglund et al., 2016
1750	Murut4.HO	Murut	Southeast Asia	Brunei	Modern	Present	Austronesian	East_Asian_AN	Skoglund et al., 2016
1751	Murut5.HO	Murut	Southeast Asia	Brunei	Modern	Present	Austronesian	East_Asian_AN	Skoglund et al., 2016
1752	Murut6.HO	Murut	Southeast Asia	Brunei	Modern	Present	Austronesian	East_Asian_AN	Skoglund et al., 2016
1753	Murut9.HO	Murut	Southeast Asia	Brunei	Modern	Present	Austronesian	East_Asian_AN	Skoglund et al., 2016
1754	Murut11.HO	Murut	Southeast Asia	Brunei	Modern	Present	Austronesian	East_Asian_AN	Skoglund et al., 2016
1755	Murut13.HO	Murut	Southeast Asia	Brunei	Modern	Present	Austronesian	East_Asian_AN	Skoglund et al., 2016
1756	Murut15.HO	Murut	Southeast Asia	Brunei	Modern	Present	Austronesian	East_Asian_AN	Skoglund et al., 2016
1757	Murut17.HO	Murut	Southeast Asia	Brunei	Modern	Present	Austronesian	East_Asian_AN	Skoglund et al., 2016
1758	Luz5.HO	Tagalog	Southeast Asia	Philippines	Modern	Present	Austronesian	East_Asian_AN	Skoglund et al., 2016
1759	Luz8.HO	Tagalog	Southeast Asia	Philippines	Modern	Present	Austronesian	East_Asian_AN	Skoglund et al., 2016
1760	Luz9.HO	Tagalog	Southeast Asia	Philippines	Modern	Present	Austronesian	East_Asian_AN	Skoglund et al., 2016
1761	Luz10.HO	Tagalog	Southeast Asia	Philippines	Modern	Present	Austronesian	East_Asian_AN	Skoglund et al., 2016
1762	Luz11.HO	Tagalog	Southeast Asia	Philippines	Modern	Present	Austronesian	East_Asian_AN	Skoglund et al., 2016
1763	Viet5.HO	Vietnamese	Southeast Asia	Vietnam	Modern	Present	Austroasiatic	Vietic_AA	Skoglund et al., 2016
1764	Viet6.HO	Vietnamese	Southeast Asia	Vietnam	Modern	Present	Austroasiatic	Vietic_AA	Skoglund et al., 2016
1765	Viet8.HO	Vietnamese	Southeast Asia	Vietnam	Modern	Present	Austroasiatic	Vietic_AA	Skoglund et al., 2016
1766	Viet10.HO	Vietnamese	Southeast Asia	Vietnam	Modern	Present	Austroasiatic	Vietic_AA	Skoglund et al., 2016
1767	Viet12.HO	Vietnamese	Southeast Asia	Vietnam	Modern	Present	Austroasiatic	Vietic_AA	Skoglund et al., 2016
1768	Viet24.HO	Vietnamese	Southeast Asia	Vietnam	Modern	Present	Austroasiatic	Vietic_AA	Skoglund et al., 2016
1769	Viet27.HO	Vietnamese	Southeast Asia	Vietnam	Modern	Present	Austroasiatic	Vietic_AA	Skoglund et al., 2016
1770	Viet29.HO	Vietnamese	Southeast Asia	Vietnam	Modern	Present	Austroasiatic	Vietic_AA	Skoglund et al., 2016
1771	Viet33.HO	Vietnamese	Southeast Asia	Vietnam	Modern	Present	Austroasiatic	Vietic_AA	Skoglund et al., 2016
1772	Viet36.HO	Vietnamese	Southeast Asia	Vietnam	Modern	Present	Austroasiatic	Vietic_AA	Skoglund et al., 2016
1773	Vizaya1.HO	Vizaya	Southeast Asia	Philippines	Modern	Present	Austronesian	East_Asian_AN	Skoglund et al., 2016
1774	Vizaya2.HO	Vizaya	Southeast Asia	Philippines	Modern	Present	Austronesian	East_Asian_AN	Skoglund et al., 2016
1775	Vizaya3.HO	Vizaya	Southeast Asia	Philippines	Modern	Present	Austronesian	East_Asian_AN	Skoglund et al., 2016
1776	Vizaya4.HO	Vizaya	Southeast Asia	Philippines	Modern	Present	Austronesian	East_Asian_AN	Skoglund et al., 2016
1777	Ba37.HO	Bahun	South Asia	Nepal	Modern	Present	Indo-European	N.A	Wang et al., 2021a
1778	Ba48.HO	Bahun	South Asia	Nepal	Modern	Present	Indo-European	N.A	Wang et al., 2021a
1779	Ba15.HO	Bahun	South Asia	Nepal	Modern	Present	Indo-European	N.A	Wang et al., 2021a
1780	Ba25.HO	Bahun	South Asia	Nepal	Modern	Present	Indo-European	N.A	Wang et al., 2021a
1781	BAO11.HO	Bonan	East Asia	China	Modern	Present	Mongolic	Northeast_Asian	Wang et al., 2021a
1782	BAO12.HO	Bonan	East Asia	China	Modern	Present	Mongolic	Northeast_Asian	Wang et al., 2021a
1783	BAO15.HO	Bonan	East Asia	China	Modern	Present	Mongolic	Northeast_Asian	Wang et al., 2021a
1784	BAO22.HO	Bonan	East Asia	China	Modern	Present	Mongolic	Northeast_Asian	Wang et al., 2021a
1785	BAO26.HO	Bonan	East Asia	China	Modern	Present	Mongolic	Northeast_Asian	Wang et al., 2021a
1786	BAO47.HO	Bonan	East Asia	China	Modern	Present	Mongolic	Northeast_Asian	Wang et al., 2021a
1787	BAO53.HO	Bonan	East Asia	China	Modern	Present	Mongolic	Northeast_Asian	Wang et al., 2021a
1788	BAO54.HO	Bonan	East Asia	China	Modern	Present	Mongolic	Northeast_Asian	Wang et al., 2021a
1789	BAO60.HO	Bonan	East Asia	China	Modern	Present	Mongolic	Northeast_Asian	Wang et al., 2021a
1790	Dong007.HO	Dong	East Asia	China	Modern	Present	Tai-Kadai	Kam_Sui_TK	Wang et al., 2021a
1791	Dong01.HO	Dong	East Asia	China	Modern	Present	Tai-Kadai	Kam_Sui_TK	Wang et al., 2021a
1792	Dong02.HO	Dong	East Asia	China	Modern	Present	Tai-Kadai	Kam_Sui_TK	Wang et al., 2021a
1793	Dong03.HO	Dong	East Asia	China	Modern	Present	Tai-Kadai	Kam_Sui_TK	Wang et al., 2021a
1794	Dong04.HO	Dong	East Asia	China	Modern	Present	Tai-Kadai	Kam_Sui_TK	Wang et al., 2021a
1795	Dong05.HO	Dong	East Asia	China	Modern	Present	Tai-Kadai	Kam_Sui_TK	Wang et al., 2021a
1796	Dong08.HO	Dong	East Asia	China	Modern	Present	Tai-Kadai	Kam_Sui_TK	Wang et al., 2021a
1797	Dong09.HO	Dong	East Asia	China	Modern	Present	Tai-Kadai	Kam_Sui_TK	Wang et al., 2021a
1798	Dong10.HO	Dong	East Asia	China	Modern	Present	Tai-Kadai	Kam_Sui_TK	Wang et al., 2021a
1799	Dong11.HO	Dong	East Asia	China	Modern	Present	Tai-Kadai	Kam_Sui_TK	Wang et al., 2021a
1800	Dong12.HO	Dong	East Asia	China	Modern	Present	Tai-Kadai	Kam_Sui_TK	Wang et al., 2021a
1801	Dong13.HO	Dong	East Asia	China	Modern	Present	Tai-Kadai	Kam_Sui_TK	Wang et al., 2021a
1802	Dong14.HO	Dong	East Asia	China	Modern	Present	Tai-Kadai	Kam_Sui_TK	Wang et al., 2021a
1803	HN1-106.HO	Dong	East Asia	China	Modern	Present	Tai-Kadai	Kam_Sui_TK	Wang et al., 2021a
1804	HN1-206.HO	Dong	East Asia	China	Modern	Present	Tai-Kadai	Kam_Sui_TK	Wang et al., 2021a
1805	HN1-218.HO	Dong	East Asia	China	Modern	Present	Tai-Kadai	Kam_Sui_TK	Wang et al., 2021a
1806	HN1-232.HO	Dong	East Asia	China	Modern	Present	Tai-Kadai	Kam_Sui_TK	Wang et al., 2021a
1807	HN1-243.HO	Dong	East Asia	China	Modern	Present	Tai-Kadai	Kam_Sui_TK	Wang et al., 2021a
1808	HN1-260.HO	Dong	East Asia	China	Modern	Present	Tai-Kadai	Kam_Sui_TK	Wang et al., 2021a
1809	HN1-273.HO	Dong	East Asia	China	Modern	Present	Tai-Kadai	Kam_Sui_TK	Wang et al., 2021a
1810	DX1047.HO	Dongxiang	East Asia	China	Modern	Present	Mongolic	Northeast_Asian	Wang et al., 2021a
1811	DX1058.HO	Dongxiang	East Asia	China	Modern	Present	Mongolic	Northeast_Asian	Wang et al., 2021a
1812	DX1131.HO	Dongxiang	East Asia	China	Modern	Present	Mongolic	Northeast_Asian	Wang et al., 2021a
1813	DX1146.HO	Dongxiang	East Asia	China	Modern	Present	Mongolic	Northeast_Asian	Wang et al., 2021a
1814	DX1157.HO	Dongxiang	East Asia	China	Modern	Present	Mongolic	Northeast_Asian	Wang et al., 2021a
1815	DX1170.HO	Dongxiang	East Asia	China	Modern	Present	Mongolic	Northeast_Asian	Wang et al., 2021a
1816	DX1175.HO	Dongxiang	East Asia	China	Modern	Present	Mongolic	Northeast_Asian	Wang et al., 2021a
1817	GL01.HO	Gelao	East Asia	China	Modern	Present	Tai-Kadai	Kra_TK	Wang et al., 2021a
1818	GL02.HO	Gelao	East Asia	China	Modern	Present	Tai-Kadai	Kra_TK	Wang et al., 2021a
1819	GL07.HO	Gelao	East Asia	China	Modern	Present	Tai-Kadai	Kra_TK	Wang et al., 2021a
1820	GL09.HO	Gelao	East Asia	China	Modern	Present	Tai-Kadai	Kra_TK	Wang et al., 2021a
1821	GL10.HO	Gelao	East Asia	China	Modern	Present	Tai-Kadai	Kra_TK	Wang et al., 2021a
1822	GL13.HO	Gelao	East Asia	China	Modern	Present	Tai-Kadai	Kra_TK	Wang et al., 2021a
1823	GL16.HO	Gelao	East Asia	China	Modern	Present	Tai-Kadai	Kra_TK	Wang et al., 2021a
1824	GL20.HO	Gelao	East Asia	China	Modern	Present	Tai-Kadai	Kra_TK	Wang et al., 2021a
1825	GL23.HO	Gelao	East Asia	China	Modern	Present	Tai-Kadai	Kra_TK	Wang et al., 2021a
1826	GL24.HO	Gelao	East Asia	China	Modern	Present	Tai-Kadai	Kra_TK	Wang et al., 2021a
1827	Gu18.HO	Gurung	South Asia	Nepal	Modern	Present	Sino-Tibetan	N.A	Wang et al., 2021a
1828	Gu27.HO	Gurung	South Asia	Nepal	Modern	Present	Sino-Tibetan	N.A	Wang et al., 2021a
1829	Gu22.HO	Gurung	South Asia	Nepal	Modern	Present	Sino-Tibetan	N.A	Wang et al., 2021a
1830	Gu24.HO	Gurung	South Asia	Nepal	Modern	Present	Sino-Tibetan	N.A	Wang et al., 2021a
1831	Gu26.HO	Gurung	South Asia	Nepal	Modern	Present	Sino-Tibetan	N.A	Wang et al., 2021a
1832	Han1968.HO	Han_Chongqing	East Asia	China	Modern	Present	Sino-Tibetan	Northeast_Asian	Wang et al., 2021a
1833	Han516.HO	Han_Chongqing	East Asia	China	Modern	Present	Sino-Tibetan	Northeast_Asian	Wang et al., 2021a
1834	Han2150.HO	Han_Chongqing	East Asia	China	Modern	Present	Sino-Tibetan	Northeast_Asian	Wang et al., 2021a
1835	Han1619.HO	Han_Fujian	East Asia	China	Modern	Present	Sino-Tibetan	Northeast_Asian	Wang et al., 2021a
1836	Han1994.HO	Han_Fujian	East Asia	China	Modern	Present	Sino-Tibetan	Northeast_Asian	Wang et al., 2021a
1837	Han1900.HO	Han_Fujian	East Asia	China	Modern	Present	Sino-Tibetan	Northeast_Asian	Wang et al., 2021a
1838	Han1934.HO	Han_Fujian	East Asia	China	Modern	Present	Sino-Tibetan	Northeast_Asian	Wang et al., 2021a
1839	Han1467.HO	Han_Fujian	East Asia	China	Modern	Present	Sino-Tibetan	Northeast_Asian	Wang et al., 2021a
1840	Han1235.HO	Han_Guangdong	East Asia	China	Modern	Present	Sino-Tibetan	Northeast_Asian	Wang et al., 2021a
1841	Han2088.HO	Han_Guangdong	East Asia	China	Modern	Present	Sino-Tibetan	Northeast_Asian	Wang et al., 2021a
1842	Han1415.HO	Han_Guangdong	East Asia	China	Modern	Present	Sino-Tibetan	Northeast_Asian	Wang et al., 2021a
1843	Han1432.HO	Han_Guangdong	East Asia	China	Modern	Present	Sino-Tibetan	Northeast_Asian	Wang et al., 2021a
1844	Han1434.HO	Han_Guangdong	East Asia	China	Modern	Present	Sino-Tibetan	Northeast_Asian	Wang et al., 2021a
1845	Han1207.HO	Han_Guangdong	East Asia	China	Modern	Present	Sino-Tibetan	Northeast_Asian	Wang et al., 2021a
1846	Han2087.HO	Han_Guangdong	East Asia	China	Modern	Present	Sino-Tibetan	Northeast_Asian	Wang et al., 2021a
1847	Han1243.HO	Han_Henan	East Asia	China	Modern	Present	Sino-Tibetan	Northeast_Asian	Wang et al., 2021a
1848	Han1713.HO	Han_Henan	East Asia	China	Modern	Present	Sino-Tibetan	Northeast_Asian	Wang et al., 2021a
1849	Han894.HO	Han_Henan	East Asia	China	Modern	Present	Sino-Tibetan	Northeast_Asian	Wang et al., 2021a
1850	Han1226.HO	Han_Henan	East Asia	China	Modern	Present	Sino-Tibetan	Northeast_Asian	Wang et al., 2021a
1851	Han1714.HO	Han_Henan	East Asia	China	Modern	Present	Sino-Tibetan	Northeast_Asian	Wang et al., 2021a
1852	Han788.HO	Han_Hubei	East Asia	China	Modern	Present	Sino-Tibetan	Northeast_Asian	Wang et al., 2021a
1853	Han789.HO	Han_Hubei	East Asia	China	Modern	Present	Sino-Tibetan	Northeast_Asian	Wang et al., 2021a
1854	Han2161.HO	Han_Hubei	East Asia	China	Modern	Present	Sino-Tibetan	Northeast_Asian	Wang et al., 2021a
1855	Han2162.HO	Han_Hubei	East Asia	China	Modern	Present	Sino-Tibetan	Northeast_Asian	Wang et al., 2021a
1856	Han874.HO	Han_Hubei	East Asia	China	Modern	Present	Sino-Tibetan	Northeast_Asian	Wang et al., 2021a
1857	Han1452.HO	Han_Jiangsu	East Asia	China	Modern	Present	Sino-Tibetan	Northeast_Asian	Wang et al., 2021a
1858	Han2076.HO	Han_Jiangsu	East Asia	China	Modern	Present	Sino-Tibetan	Northeast_Asian	Wang et al., 2021a
1859	Han2058.HO	Han_Jiangsu	East Asia	China	Modern	Present	Sino-Tibetan	Northeast_Asian	Wang et al., 2021a
1860	Han2054.HO	Han_Jiangsu	East Asia	China	Modern	Present	Sino-Tibetan	Northeast_Asian	Wang et al., 2021a
1861	Han2057.HO	Han_Jiangsu	East Asia	China	Modern	Present	Sino-Tibetan	Northeast_Asian	Wang et al., 2021a
1862	Han1962.HO	Han_Jiangsu	East Asia	China	Modern	Present	Sino-Tibetan	Northeast_Asian	Wang et al., 2021a
1863	Han2090.HO	Han_Jiangsu	East Asia	China	Modern	Present	Sino-Tibetan	Northeast_Asian	Wang et al., 2021a
1864	Han1616.HO	Han_Shandong	East Asia	China	Modern	Present	Sino-Tibetan	Northeast_Asian	Wang et al., 2021a
1865	Han1978.HO	Han_Shandong	East Asia	China	Modern	Present	Sino-Tibetan	Northeast_Asian	Wang et al., 2021a
1866	Han4.HO	Han_Shandong	East Asia	China	Modern	Present	Sino-Tibetan	Northeast_Asian	Wang et al., 2021a
1867	Han25.HO	Han_Shandong	East Asia	China	Modern	Present	Sino-Tibetan	Northeast_Asian	Wang et al., 2021a
1868	Han853.HO	Han_Shandong	East Asia	China	Modern	Present	Sino-Tibetan	Northeast_Asian	Wang et al., 2021a
1869	Han1916.HO	Han_Shandong	East Asia	China	Modern	Present	Sino-Tibetan	Northeast_Asian	Wang et al., 2021a
1870	Han220.HO	Han_Shandong	East Asia	China	Modern	Present	Sino-Tibetan	Northeast_Asian	Wang et al., 2021a
1871	Han1329.HO	Han_Shandong	East Asia	China	Modern	Present	Sino-Tibetan	Northeast_Asian	Wang et al., 2021a
1872	Han1840.HO	Han_Shandong	East Asia	China	Modern	Present	Sino-Tibetan	Northeast_Asian	Wang et al., 2021a
1873	Han1896.HO	Han_Shandong	East Asia	China	Modern	Present	Sino-Tibetan	Northeast_Asian	Wang et al., 2021a
1874	Han496.HO	Han_Shanghai	East Asia	China	Modern	Present	Sino-Tibetan	Northeast_Asian	Wang et al., 2021a
1875	Han24.HO	Han_Shanghai	East Asia	China	Modern	Present	Sino-Tibetan	Northeast_Asian	Wang et al., 2021a
1876	Han1843.HO	Han_Shanxi	East Asia	China	Modern	Present	Sino-Tibetan	Northeast_Asian	Wang et al., 2021a
1877	Han1603.HO	Han_Shanxi	East Asia	China	Modern	Present	Sino-Tibetan	Northeast_Asian	Wang et al., 2021a
1878	Han855.HO	Han_Shanxi	East Asia	China	Modern	Present	Sino-Tibetan	Northeast_Asian	Wang et al., 2021a
1879	Han1897.HO	Han_Shanxi	East Asia	China	Modern	Present	Sino-Tibetan	Northeast_Asian	Wang et al., 2021a
1880	Han1899.HO	Han_Shanxi	East Asia	China	Modern	Present	Sino-Tibetan	Northeast_Asian	Wang et al., 2021a
1881	Han790.HO	Han_Shanxi	East Asia	China	Modern	Present	Sino-Tibetan	Northeast_Asian	Wang et al., 2021a
1882	Han1970.HO	Han_Shanxi	East Asia	China	Modern	Present	Sino-Tibetan	Northeast_Asian	Wang et al., 2021a
1883	Han115.HO	Han_Shanxi	East Asia	China	Modern	Present	Sino-Tibetan	Northeast_Asian	Wang et al., 2021a
1884	Han1709.HO	Han_Sichuan	East Asia	China	Modern	Present	Sino-Tibetan	Northeast_Asian	Wang et al., 2021a
1885	Han2044.HO	Han_Sichuan	East Asia	China	Modern	Present	Sino-Tibetan	Northeast_Asian	Wang et al., 2021a
1886	Han1917.HO	Han_Sichuan	East Asia	China	Modern	Present	Sino-Tibetan	Northeast_Asian	Wang et al., 2021a
1887	Han2151.HO	Han_Sichuan	East Asia	China	Modern	Present	Sino-Tibetan	Northeast_Asian	Wang et al., 2021a
1888	Han2155.HO	Han_Sichuan	East Asia	China	Modern	Present	Sino-Tibetan	Northeast_Asian	Wang et al., 2021a
1889	Han2147.HO	Han_Sichuan	East Asia	China	Modern	Present	Sino-Tibetan	Northeast_Asian	Wang et al., 2021a
1890	Han2145.HO	Han_Sichuan	East Asia	China	Modern	Present	Sino-Tibetan	Northeast_Asian	Wang et al., 2021a
1891	Han278.HO	Han_Zhejiang	East Asia	China	Modern	Present	Sino-Tibetan	Northeast_Asian	Wang et al., 2021a
1892	Han53.HO	Han_Zhejiang	East Asia	China	Modern	Present	Sino-Tibetan	Northeast_Asian	Wang et al., 2021a
1893	Han605.HO	Han_Zhejiang	East Asia	China	Modern	Present	Sino-Tibetan	Northeast_Asian	Wang et al., 2021a
1894	Han993.HO	Han_Zhejiang	East Asia	China	Modern	Present	Sino-Tibetan	Northeast_Asian	Wang et al., 2021a
1895	Han192.HO	Han_Zhejiang	East Asia	China	Modern	Present	Sino-Tibetan	Northeast_Asian	Wang et al., 2021a
1896	HK03.HO	Kazakh_CN	East Asia	China	Modern	Present	Turkic	N.A	Wang et al., 2021a
1897	HK14.HO	Kazakh_CN	East Asia	China	Modern	Present	Turkic	N.A	Wang et al., 2021a
1898	HK15.HO	Kazakh_CN	East Asia	China	Modern	Present	Turkic	N.A	Wang et al., 2021a
1899	HK4.HO	Kazakh_CN	East Asia	China	Modern	Present	Turkic	N.A	Wang et al., 2021a
1900	HKC109.HO	Kazakh_CN	East Asia	China	Modern	Present	Turkic	N.A	Wang et al., 2021a
1901	HKC140.HO	Kazakh_CN	East Asia	China	Modern	Present	Turkic	N.A	Wang et al., 2021a
1902	HKC29.HO	Kazakh_CN	East Asia	China	Modern	Present	Turkic	N.A	Wang et al., 2021a
1903	HKC90.HO	Kyrgyz_CN	East Asia	China	Modern	Present	Turkic	N.A	Wang et al., 2021a
1904	KZ12.HO	Kyrgyz_CN	East Asia	China	Modern	Present	Turkic	N.A	Wang et al., 2021a
1905	KZ15.HO	Kyrgyz_CN	East Asia	China	Modern	Present	Turkic	N.A	Wang et al., 2021a
1906	KZ22.HO	Kyrgyz_CN	East Asia	China	Modern	Present	Turkic	N.A	Wang et al., 2021a
1907	KZ35.HO	Kyrgyz_CN	East Asia	China	Modern	Present	Turkic	N.A	Wang et al., 2021a
1908	KZ46.HO	Kyrgyz_CN	East Asia	China	Modern	Present	Turkic	N.A	Wang et al., 2021a
1909	KZ52.HO	Kyrgyz_CN	East Asia	China	Modern	Present	Turkic	N.A	Wang et al., 2021a
1910	KZ65.HO	Kyrgyz_CN	East Asia	China	Modern	Present	Turkic	N.A	Wang et al., 2021a
1911	KZ73.HO	Kyrgyz_CN	East Asia	China	Modern	Present	Turkic	N.A	Wang et al., 2021a
1912	KZ77.HO	Kyrgyz_CN	East Asia	China	Modern	Present	Turkic	N.A	Wang et al., 2021a
1913	KZ78.HO	Kyrgyz_CN	East Asia	China	Modern	Present	Turkic	N.A	Wang et al., 2021a
1914	KZ81.HO	Kyrgyz_CN	East Asia	China	Modern	Present	Turkic	N.A	Wang et al., 2021a
1915	KZ83.HO	Kyrgyz_CN	East Asia	China	Modern	Present	Turkic	N.A	Wang et al., 2021a
1916	KZ87.HO	Kyrgyz_CN	East Asia	China	Modern	Present	Turkic	N.A	Wang et al., 2021a
1917	CS411.HO	Li	East Asia	China	Modern	Present	Tai-Kadai	Hlai_TK	Wang et al., 2021a
1918	LS001.HO	Li	East Asia	China	Modern	Present	Tai-Kadai	Hlai_TK	Wang et al., 2021a
1919	SY071.HO	Li	East Asia	China	Modern	Present	Tai-Kadai	Hlai_TK	Wang et al., 2021a
1920	WZS058.HO	Li	East Asia	China	Modern	Present	Tai-Kadai	Hlai_TK	Wang et al., 2021a
1921	Ma41.HO	Magar	South Asia	Nepal	Modern	Present	Sino-Tibetan	N.A	Wang et al., 2021a
1922	Ma11.HO	Magar	South Asia	Nepal	Modern	Present	Sino-Tibetan	N.A	Wang et al., 2021a
1923	Ma30.HO	Magar	South Asia	Nepal	Modern	Present	Sino-Tibetan	N.A	Wang et al., 2021a
1924	Ma23.HO	Magar	South Asia	Nepal	Modern	Present	Sino-Tibetan	N.A	Wang et al., 2021a
1925	Ma07.HO	Magar	South Asia	Nepal	Modern	Present	Sino-Tibetan	N.A	Wang et al., 2021a
1926	Ma28.HO	Magar	South Asia	Nepal	Modern	Present	Sino-Tibetan	N.A	Wang et al., 2021a
1927	J17.HO	Maonan	East Asia	China	Modern	Present	Tai-Kadai	Kam_Sui_TK	Wang et al., 2021a
1928	J29.HO	Maonan	East Asia	China	Modern	Present	Tai-Kadai	Kam_Sui_TK	Wang et al., 2021a
1929	J32.HO	Maonan	East Asia	China	Modern	Present	Tai-Kadai	Kam_Sui_TK	Wang et al., 2021a
1930	J33.HO	Maonan	East Asia	China	Modern	Present	Tai-Kadai	Kam_Sui_TK	Wang et al., 2021a
1931	J36.HO	Maonan	East Asia	China	Modern	Present	Tai-Kadai	Kam_Sui_TK	Wang et al., 2021a
1932	J58.HO	Maonan	East Asia	China	Modern	Present	Tai-Kadai	Kam_Sui_TK	Wang et al., 2021a
1933	J6.HO	Maonan	East Asia	China	Modern	Present	Tai-Kadai	Kam_Sui_TK	Wang et al., 2021a
1934	J9.HO	Maonan	East Asia	China	Modern	Present	Tai-Kadai	Kam_Sui_TK	Wang et al., 2021a
1935	W10.HO	Maonan	East Asia	China	Modern	Present	Tai-Kadai	Kam_Sui_TK	Wang et al., 2021a
1936	W11.HO	Maonan	East Asia	China	Modern	Present	Tai-Kadai	Kam_Sui_TK	Wang et al., 2021a
1937	W13.HO	Maonan	East Asia	China	Modern	Present	Tai-Kadai	Kam_Sui_TK	Wang et al., 2021a
1938	W14.HO	Maonan	East Asia	China	Modern	Present	Tai-Kadai	Kam_Sui_TK	Wang et al., 2021a
1939	W15.HO	Maonan	East Asia	China	Modern	Present	Tai-Kadai	Kam_Sui_TK	Wang et al., 2021a
1940	W26.HO	Maonan	East Asia	China	Modern	Present	Tai-Kadai	Kam_Sui_TK	Wang et al., 2021a
1941	W29.HO	Maonan	East Asia	China	Modern	Present	Tai-Kadai	Kam_Sui_TK	Wang et al., 2021a
1942	W3.HO	Maonan	East Asia	China	Modern	Present	Tai-Kadai	Kam_Sui_TK	Wang et al., 2021a
1943	W41.HO	Maonan	East Asia	China	Modern	Present	Tai-Kadai	Kam_Sui_TK	Wang et al., 2021a
1944	A005.HO	Mulam	East Asia	China	Modern	Present	Tai-Kadai	Kam_Sui_TK	Wang et al., 2021a
1945	A015.HO	Mulam	East Asia	China	Modern	Present	Tai-Kadai	Kam_Sui_TK	Wang et al., 2021a
1946	A016.HO	Mulam	East Asia	China	Modern	Present	Tai-Kadai	Kam_Sui_TK	Wang et al., 2021a
1947	A019.HO	Mulam	East Asia	China	Modern	Present	Tai-Kadai	Kam_Sui_TK	Wang et al., 2021a
1948	A114.HO	Mulam	East Asia	China	Modern	Present	Tai-Kadai	Kam_Sui_TK	Wang et al., 2021a
1949	A123.HO	Mulam	East Asia	China	Modern	Present	Tai-Kadai	Kam_Sui_TK	Wang et al., 2021a
1950	B14.HO	Mulam	East Asia	China	Modern	Present	Tai-Kadai	Kam_Sui_TK	Wang et al., 2021a
1951	B18.HO	Mulam	East Asia	China	Modern	Present	Tai-Kadai	Kam_Sui_TK	Wang et al., 2021a
1952	B26.HO	Mulam	East Asia	China	Modern	Present	Tai-Kadai	Kam_Sui_TK	Wang et al., 2021a
1953	B3.HO	Mulam	East Asia	China	Modern	Present	Tai-Kadai	Kam_Sui_TK	Wang et al., 2021a
1954	B32.HO	Mulam	East Asia	China	Modern	Present	Tai-Kadai	Kam_Sui_TK	Wang et al., 2021a
1955	B43.HO	Mulam	East Asia	China	Modern	Present	Tai-Kadai	Kam_Sui_TK	Wang et al., 2021a
1956	B48.HO	Mulam	East Asia	China	Modern	Present	Tai-Kadai	Kam_Sui_TK	Wang et al., 2021a
1957	B49.HO	Mulam	East Asia	China	Modern	Present	Tai-Kadai	Kam_Sui_TK	Wang et al., 2021a
1958	B8.HO	Mulam	East Asia	China	Modern	Present	Tai-Kadai	Kam_Sui_TK	Wang et al., 2021a
1959	B81.HO	Mulam	East Asia	China	Modern	Present	Tai-Kadai	Kam_Sui_TK	Wang et al., 2021a
1960	B87.HO	Mulam	East Asia	China	Modern	Present	Tai-Kadai	Kam_Sui_TK	Wang et al., 2021a
1961	Ne41.HO	Newar	South Asia	Nepal	Modern	Present	Sino-Tibetan	N.A	Wang et al., 2021a
1962	Ne72.HO	Newar	South Asia	Nepal	Modern	Present	Sino-Tibetan	N.A	Wang et al., 2021a
1963	Ne08.HO	Newar	South Asia	Nepal	Modern	Present	Sino-Tibetan	N.A	Wang et al., 2021a
1964	Ne66.HO	Newar	South Asia	Nepal	Modern	Present	Sino-Tibetan	N.A	Wang et al., 2021a
1965	DBA01.HO	Qiang_Danba	East Asia	China	Modern	Present	Sino-Tibetan	Northeast_Asian	Wang et al., 2021a
1966	DBA017.HO	Qiang_Danba	East Asia	China	Modern	Present	Sino-Tibetan	Northeast_Asian	Wang et al., 2021a
1967	DBA018.HO	Qiang_Danba	East Asia	China	Modern	Present	Sino-Tibetan	Northeast_Asian	Wang et al., 2021a
1968	DBA021.HO	Qiang_Danba	East Asia	China	Modern	Present	Sino-Tibetan	Northeast_Asian	Wang et al., 2021a
1969	DBA19.HO	Qiang_Danba	East Asia	China	Modern	Present	Sino-Tibetan	Northeast_Asian	Wang et al., 2021a
1970	DBB001.HO	Qiang_Danba	East Asia	China	Modern	Present	Sino-Tibetan	Northeast_Asian	Wang et al., 2021a
1971	DBB002.HO	Qiang_Danba	East Asia	China	Modern	Present	Sino-Tibetan	Northeast_Asian	Wang et al., 2021a
1972	DBB006.HO	Qiang_Danba	East Asia	China	Modern	Present	Sino-Tibetan	Northeast_Asian	Wang et al., 2021a
1973	DBB007.HO	Qiang_Danba	East Asia	China	Modern	Present	Sino-Tibetan	Northeast_Asian	Wang et al., 2021a
1974	BM02.HO	Qiang_Daofu	East Asia	China	Modern	Present	Sino-Tibetan	Northeast_Asian	Wang et al., 2021a
1975	BM10.HO	Qiang_Daofu	East Asia	China	Modern	Present	Sino-Tibetan	Northeast_Asian	Wang et al., 2021a
1976	BM18.HO	Qiang_Daofu	East Asia	China	Modern	Present	Sino-Tibetan	Northeast_Asian	Wang et al., 2021a
1977	BM21.HO	Qiang_Daofu	East Asia	China	Modern	Present	Sino-Tibetan	Northeast_Asian	Wang et al., 2021a
1978	BM24.HO	Qiang_Daofu	East Asia	China	Modern	Present	Sino-Tibetan	Northeast_Asian	Wang et al., 2021a
1979	BM26.HO	Qiang_Daofu	East Asia	China	Modern	Present	Sino-Tibetan	Northeast_Asian	Wang et al., 2021a
1980	BM27.HO	Qiang_Daofu	East Asia	China	Modern	Present	Sino-Tibetan	Northeast_Asian	Wang et al., 2021a
1981	BM28.HO	Qiang_Daofu	East Asia	China	Modern	Present	Sino-Tibetan	Northeast_Asian	Wang et al., 2021a
1982	BM32.HO	Qiang_Daofu	East Asia	China	Modern	Present	Sino-Tibetan	Northeast_Asian	Wang et al., 2021a
1983	BM37.HO	Qiang_Daofu	East Asia	China	Modern	Present	Sino-Tibetan	Northeast_Asian	Wang et al., 2021a
1984	BM43.HO	Qiang_Daofu	East Asia	China	Modern	Present	Sino-Tibetan	Northeast_Asian	Wang et al., 2021a
1985	Rai16.HO	Rai	South Asia	Nepal	Modern	Present	Sino-Tibetan	N.A	Wang et al., 2021a
1986	Rai12.HO	Rai	South Asia	Nepal	Modern	Present	Sino-Tibetan	N.A	Wang et al., 2021a
1987	Rai09.HO	Rai	South Asia	Nepal	Modern	Present	Sino-Tibetan	N.A	Wang et al., 2021a
1988	Rai14.HO	Rai	South Asia	Nepal	Modern	Present	Sino-Tibetan	N.A	Wang et al., 2021a
1989	Rai04.HO	Rai	South Asia	Nepal	Modern	Present	Sino-Tibetan	N.A	Wang et al., 2021a
1990	SL1.HO	Salar	East Asia	China	Modern	Present	Turkic	Salar	Wang et al., 2021a
1991	SL10.HO	Salar	East Asia	China	Modern	Present	Turkic	Salar	Wang et al., 2021a
1992	SL15.HO	Salar	East Asia	China	Modern	Present	Turkic	Salar	Wang et al., 2021a
1993	SL2.HO	Salar	East Asia	China	Modern	Present	Turkic	Salar	Wang et al., 2021a
1994	SL3.HO	Salar	East Asia	China	Modern	Present	Turkic	Salar	Wang et al., 2021a
1995	SL6.HO	Salar	East Asia	China	Modern	Present	Turkic	Salar	Wang et al., 2021a
1996	SL7.HO	Salar	East Asia	China	Modern	Present	Turkic	Salar	Wang et al., 2021a
1997	SL9.HO	Salar	East Asia	China	Modern	Present	Turkic	Salar	Wang et al., 2021a
1998	Sherpa08.HO	Sherpa	South Asia	Nepal	Modern	Present	Sino-Tibetan	N.A	Wang et al., 2021a
[truncated: 392 more rows]

## Sheet: TableS2
Table S2 Summarized data of populations used for comparison.
No.	Code	Populations	Region	Country	Type of sample	Period	Language family	Group	Reference
1	Lwa1	20	Southeast Asia	Thailand	Modern	Present	Austroasiatic	Lwa1	This study
2	Lwa2	15	Southeast Asia	Thailand	Modern	Present	Austroasiatic	Lwa2	This study
3	Lwa3	14	Southeast Asia	Thailand	Modern	Present	Austroasiatic	Lwa3	This study
4	Lavue1	25	Southeast Asia	Thailand	Modern	Present	Austroasiatic	Lavue1	This study
5	Lavue2	15	Southeast Asia	Thailand	Modern	Present	Austroasiatic	Lavue2	This study
6	Lavue3	10	Southeast Asia	Thailand	Modern	Present	Austroasiatic	Lavue3	Changmai et al., 2022
7	Lavue5	10	Southeast Asia	Thailand	Modern	Present	Austroasiatic	Lavue5	Kutanan et al., 2021
8	Lavue4	8	Southeast Asia	Thailand	Modern	Present	Austroasiatic	Lavue4	Kutanan et al., 2021
9	Khamu1	17	Southeast Asia	Thailand	Modern	Present	Austroasiatic	Khamu1	Kampuansai et al., 2023
10	Khamu2	16	Southeast Asia	Thailand	Modern	Present	Austroasiatic	Khamu2	Kampuansai et al., 2023
11	Khamu3	21	Southeast Asia	Thailand	Modern	Present	Austroasiatic	Khamu3	Kampuansai et al., 2023
12	Lua1	13	Southeast Asia	Thailand	Modern	Present	Austroasiatic	LuaRLA1	Kampuansai et al., 2023
13	Lua2	14	Southeast Asia	Thailand	Modern	Present	Austroasiatic	LuaRLA2	Kampuansai et al., 2023
14	Akha	30	Southeast Asia	Thailand	Modern	Present	Sino-Tibetan	Southeast_Asian_ST	Changmai et al., 2022
15	Hmong	9	Southeast Asia	Thailand	Modern	Present	Hmong-Mien	Southeast_Asian_HM	Changmai et al., 2022
16	KarenSkaw2	10	Southeast Asia	Thailand	Modern	Present	Sino-Tibetan	KarenSkaw2	Changmai et al., 2022
17	Khmer	10	Southeast Asia	Thailand	Modern	Present	Austroasiatic	Khmer_AA	Changmai et al., 2022
18	Kuy	9	Southeast Asia	Thailand	Modern	Present	Austroasiatic	Katuic_AA	Changmai et al., 2022
19	LueTL3	10	Southeast Asia	Thailand	Modern	Present	Tai-Kadai	Southwestern_Tai_TK	Changmai et al., 2022
20	Maniq	9	Southeast Asia	Thailand	Modern	Present	Austroasiatic	Aslian_AA	Changmai et al., 2022
21	Mon_NT	9	Southeast Asia	Thailand	Modern	Present	Austroasiatic	Monic_AA	Changmai et al., 2022
22	Nyahkur	9	Southeast Asia	Thailand	Modern	Present	Austroasiatic	Monic_AA	Changmai et al., 2022
23	Lao	10	Southeast Asia	Lao	Modern	Present	Tai-Kadai	Southwestern_Tai_TK	Changmai et al., 2023
24	Dungan	13	Central Asia	Uzbekistan	Modern	Present	Sino-Tibetan	N.A..	Jeong et al., 2019
25	Karakalpak	14	Central Asia	Uzbekistan	Modern	Present	Turkic	N.A..	Jeong et al., 2019
26	Kazakh	12	Central Asia	Kazakhstan	Modern	Present	Turkic	N.A..	Jeong et al., 2019
27	Kyrgyz_Kyrgyzstan	13	Central Asia	Kyrgyzstan	Modern	Present	Turkic	N.A..	Lazaridis et al., 2014; Jeong et al., 2019
28	Mongol	34	East Asia	Mongolia	Modern	Present	Mongolic	Northeast_Asian	Jeong et al., 2019
29	Tajik	23	Central Asia	Tajikistan	Modern	Present	Indo-European	N.A..	Jeong et al., 2019
30	Uzbek_Khorezm	8	Central Asia	Uzbekistan	Modern	Present	Turkic	N.A..	Jeong et al., 2019
31	Uzbek_Tashkent	9	Central Asia	Uzbekistan	Modern	Present	Turkic	N.A..	Jeong et al., 2019
32	BlackTai	8	Southeast Asia	Thailand	Modern	Present	Tai-Kadai	Southwestern_Tai_TK	Kutanan et al., 2021
33	Blang	9	Southeast Asia	Thailand	Modern	Present	Austroasiatic	Blang_AA	Kutanan et al., 2021
34	Bru	12	Southeast Asia	Thailand	Modern	Present	Austroasiatic	Katuic_AA	Kutanan et al., 2021
35	CentralThai	20	Southeast Asia	Thailand	Modern	Present	Tai-Kadai	Southwestern_Tai_TK	Kutanan et al., 2021
36	HmongDaw	9	Southeast Asia	Thailand	Modern	Present	Hmong-Mien	Southeast_Asian_HM	Kutanan et al., 2021
37	HmongNjua	8	Southeast Asia	Thailand	Modern	Present	Hmong-Mien	Southeast_Asian_HM	Kutanan et al., 2021
38	Lua4	11	Southeast Asia	Thailand	Modern	Present	Austroasiatic	Khmuic_AA	Kutanan et al., 2021
39	IuMien	8	Southeast Asia	Thailand	Modern	Present	Hmong-Mien	Southeast_Asian_HM	Kutanan et al., 2021
40	Kalueang	10	Southeast Asia	Thailand	Modern	Present	Tai-Kadai	Southwestern_Tai_TK	Kutanan et al., 2021
41	KarenPadaung	10	Southeast Asia	Thailand	Modern	Present	Sino-Tibetan	KarenPadaung	Kutanan et al., 2021
42	KarenPwo	10	Southeast Asia	Thailand	Modern	Present	Sino-Tibetan	KarenPwo	Kutanan et al., 2021
43	KarenSkaw	10	Southeast Asia	Thailand	Modern	Present	Sino-Tibetan	KarenSkaw	Kutanan et al., 2021
44	Khamu4	9	Southeast Asia	Thailand	Modern	Present	Austroasiatic	Khamu4	Kutanan et al., 2021
45	Khonmueang	20	Southeast Asia	Thailand	Modern	Present	Tai-Kadai	Southwestern_Tai_TK	Kutanan et al., 2021
46	Khuen	9	Southeast Asia	Thailand	Modern	Present	Tai-Kadai	Southwestern_Tai_TK	Kutanan et al., 2021
47	Lahu	19	Southeast Asia	Thailand	Modern	Present	Sino-Tibetan	Southeast_Asian_ST	Kutanan et al., 2021
48	LaoIsan	20	Southeast Asia	Thailand	Modern	Present	Tai-Kadai	Southwestern_Tai_TK	Kutanan et al., 2021
49	Laotian	30	Southeast Asia	Laos	Modern	Present	Tai-Kadai	Southwestern_Tai_TK	Kutanan et al., 2021
50	Lisu	9	Southeast Asia	Thailand	Modern	Present	Sino-Tibetan	Southeast_Asian_ST	Kutanan et al., 2021
51	Lue	9	Southeast Asia	Thailand	Modern	Present	Tai-Kadai	Southwestern_Tai_TK	Kutanan et al., 2021
52	Mon_CT	49	Southeast Asia	Thailand	Modern	Present	Austroasiatic	Monic_AA	Kutanan et al., 2021
53	Nyaw	10	Southeast Asia	Thailand	Modern	Present	Tai-Kadai	Southwestern_Tai_TK	Kutanan et al., 2021
54	Dara-ang	9	Southeast Asia	Thailand	Modern	Present	Austroasiatic	Palaung_AA	Kutanan et al., 2021
55	Phuan	10	Southeast Asia	Thailand	Modern	Present	Tai-Kadai	Southwestern_Tai_TK	Kutanan et al., 2021
56	Phutai	9	Southeast Asia	Thailand	Modern	Present	Tai-Kadai	Southwestern_Tai_TK	Kutanan et al., 2021
57	Saek	14	Southeast Asia	Thailand	Modern	Present	Tai-Kadai	Southwestern_Tai_TK	Kutanan et al., 2021
58	Shan	9	Southeast Asia	Thailand	Modern	Present	Tai-Kadai	Southwestern_Tai_TK	Kutanan et al., 2021
59	Soa	15	Southeast Asia	Thailand	Modern	Present	Austroasiatic	Katuic_AA	Kutanan et al., 2021
60	SouthernThai_AN	15	Southeast Asia	Thailand	Modern	Present	Austronesian	East_Asian_AN	Kutanan et al., 2021
61	SouthernThai_TK	14	Southeast Asia	Thailand	Modern	Present	Tai-Kadai	Southwestern_Tai_TK	Kutanan et al., 2021
62	Yuan	8	Southeast Asia	Thailand	Modern	Present	Tai-Kadai	Southwestern_Tai_TK	Kutanan et al., 2021
63	Ami	10	East Asia	Taiwan	Modern	Present	Austronesian	East_Asian_AN	Lazaridis et al., 2014
64	Atayal	9	East Asia	Taiwan	Modern	Present	Austronesian	East_Asian_AN	Lazaridis et al., 2014
65	Bengali	7	South Asia	Bangladesh	Modern	Present	Indo-European	N.A..	Lazaridis et al., 2014
66	Brahmin_Tiwari	15	South Asia	India	Modern	Present	Indo-European	North_Indian	Lazaridis et al., 2014
67	Gujarati	19	South Asia	India	Modern	Present	Indo-European	North_Indian	Lazaridis et al., 2014
68	Kalmyk	10	Eastern Europe	Russia	Modern	Present	Mongolic		Lazaridis et al., 2014
69	Kharia	15	South Asia	India	Modern	Present	Austroasiatic	Munda_AA	Lazaridis et al., 2014
70	Kinh	8	Southeast Asia	Vietnam	Modern	Present	Austroasiatic	Vietic_AA	Lazaridis et al., 2014
71	Korean	6	East Asia	South Korea	Modern	Present	Koreanic	Northeast_Asian	Lazaridis et al., 2014
72	Kusunda	7	South Asia	Nepal	Modern	Present	Language_isolate	N.A..	Lazaridis et al., 2014
73	Lodhi	13	South Asia	India	Modern	Present	Indo-European	North_Indian	Lazaridis et al., 2014
74	Mala	15	South Asia	India	Modern	Present	Dravidian	Mala	Lazaridis et al., 2014
75	Punjabi	8	South Asia	Pakistan	Modern	Present	Indo-European	N.A..	Lazaridis et al., 2014
76	Thai	8	Southeast Asia	Thailand	Modern	Present	Tai-Kadai	Southwestern_Tai_TK	Lazaridis et al., 2014
77	Turkmen	6	Central Asia	Uzbekistan	Modern	Present	Turkic	N.A..	Lazaridis et al., 2014
78	Vishwabrahmin	14	South Asia	India	Modern	Present	Dravidian	South_Indian	Lazaridis et al., 2014
79	Lua3	10	Southeast Asia	Thailand	Modern	Present	Austroasiatic	Khmuic_AA	Lipson et al., 2018
80	Mlabri	9	Southeast Asia	Thailand	Modern	Present	Austroasiatic	Khmuic_AA	Lipson et al., 2018
81	Boy	5	Southeast Asia	Vietnam	Modern	Present	Tai-Kadai	Central_Tai_TK	Liu et al., 2020
82	Cham	10	Southeast Asia	Vietnam	Modern	Present	Austronesian	Vietnamese_AN	Liu et al., 2020
83	Colao	12	Southeast Asia	Vietnam	Modern	Present	Tai-Kadai	Central_Tai_TK	Liu et al., 2020
84	Cong	11	Southeast Asia	Vietnam	Modern	Present	Sino-Tibetan	Southeast_Asian_ST	Liu et al., 2020
85	Dao	12	Southeast Asia	Vietnam	Modern	Present	Hmong-Mien	Southeast_Asian_HM	Liu et al., 2020
86	Ede	11	Southeast Asia	Vietnam	Modern	Present	Austronesian	Vietnamese_AN	Liu et al., 2020
87	Giarai	12	Southeast Asia	Vietnam	Modern	Present	Austronesian	Vietnamese_AN	Liu et al., 2020
88	Hanhi	11	Southeast Asia	Vietnam	Modern	Present	Sino-Tibetan	Southeast_Asian_ST	Liu et al., 2020
89	HmongVN	8	Southeast Asia	Vietnam	Modern	Present	Hmong-Mien	Southeast_Asian_HM	Liu et al., 2020
90	Khomu	9	Southeast Asia	Vietnam	Modern	Present	Austroasiatic	Khomu	Liu et al., 2020
91	KinhVN	12	Southeast Asia	Vietnam	Modern	Present	Austroasiatic	Vietic_AA	Liu et al., 2020
92	Lachi	12	Southeast Asia	Vietnam	Modern	Present	Tai-Kadai	Central_Tai_TK	Liu et al., 2020
93	LahuVN	8	Southeast Asia	Vietnam	Modern	Present	Sino-Tibetan	Northeast_Asian	Liu et al., 2020
94	Lolo	9	Southeast Asia	Vietnam	Modern	Present	Sino-Tibetan	Southeast_Asian_ST	Liu et al., 2020
95	Mang	11	Southeast Asia	Vietnam	Modern	Present	Austroasiatic	Mang_AA	Liu et al., 2020
96	Muong	10	Southeast Asia	Vietnam	Modern	Present	Austroasiatic	Vietic_AA	Liu et al., 2020
97	Nung	12	Southeast Asia	Vietnam	Modern	Present	Tai-Kadai	Central_Tai_TK	Liu et al., 2020
98	Pathen	10	Southeast Asia	Vietnam	Modern	Present	Hmong-Mien	Southeast_Asian_HM	Liu et al., 2020
99	Phula	12	Southeast Asia	Vietnam	Modern	Present	Sino-Tibetan	Northeast_Asian	Liu et al., 2020
100	Sila	11	Southeast Asia	Vietnam	Modern	Present	Sino-Tibetan	Southeast_Asian_ST	Liu et al., 2020
101	Tay	12	Southeast Asia	Vietnam	Modern	Present	Tai-Kadai	Central_Tai_TK	Liu et al., 2020
102	ThaiVN	12	Southeast Asia	Vietnam	Modern	Present	Tai-Kadai	Central_Tai_TK	Liu et al., 2020
103	Birhor	8	South Asia	India	Modern	Present	Austroasiatic	Munda_AA	Mondal et al., 2016
104	Brahmins_UttarPradesh	10	South Asia	India	Modern	Present	Dravidian	North_Indian	Mondal et al., 2016
105	Irula	10	South Asia	India	Modern	Present	Dravidian	South_Indian	Mondal et al., 2016
106	Jarawa	4	South Asia	India	Modern	Present	Ongan	Andamanese	Mondal et al., 2016
107	Onge	6	South Asia	India	Modern	Present	Ongan	Andamanese	Mondal et al., 2016
108	Vellalar	9	South Asia	India	Modern	Present	Dravidian	South_Indian	Mondal et al., 2016
109	Balochi	20	South Asia	Pakistan	Modern	Present	Indo-European	N.A..	Patterson et al., 2012
110	Brahui	21	South Asia	Pakistan	Modern	Present	Dravidian	N.A..	Patterson et al., 2012
111	Burusho	23	South Asia	Pakistan	Modern	Present	Language_isolate	N.A..	Patterson et al., 2012
112	Cambodian	8	Southeast Asia	Cambodia	Modern	Present	Austroasiatic	Khmer_AA	Patterson et al., 2012
113	Dai	10	East Asia	China	Modern	Present	Tai-Kadai	Central_Tai_TK	Patterson et al., 2012
114	Daur	9	East Asia	China	Modern	Present	Mongolic	Northeast_Asian	Patterson et al., 2012
115	French	25	Western Europe	France	Modern	Present	Indo-European		Patterson et al., 2012
116	Han	43	East Asia	China	Modern	Present	Sino-Tibetan	Northeast_Asian	Patterson et al., 2012
117	Hazara	14	South Asia	Pakistan	Modern	Present	Indo-European	N.A..	Patterson et al., 2012
118	Hezhen	8	East Asia	China	Modern	Present	Tungusic	Northeast_Asian	Patterson et al., 2012
119	Japanese	29	East Asia	Japan	Modern	Present	Japonic	Northeast_Asian	Patterson et al., 2012
120	Kalash	17	South Asia	Pakistan	Modern	Present	Indo-European	N.A..	Patterson et al., 2012
121	Lahu_CN	8	East Asia	China	Modern	Present	Sino-Tibetan	Northeast_Asian	Patterson et al., 2012
122	Makrani	20	South Asia	Pakistan	Modern	Present	Indo-European	N.A..	Patterson et al., 2012
123	Mbuti	10	Central Africa	Congo	Modern	Present	Central_Sudanic	Mbuti	Patterson et al., 2012
124	Miao	10	East Asia	China	Modern	Present	Hmong-Mien	Southeast_Asian_HM	Patterson et al., 2012
125	Mongola	6	East Asia	China	Modern	Present	Mongolic	Northeast_Asian	Patterson et al., 2012
126	Naxi	9	East Asia	China	Modern	Present	Sino-Tibetan	Northeast_Asian	Patterson et al., 2012
127	Oroqen	9	East Asia	China	Modern	Present	Tungusic	Northeast_Asian	Patterson et al., 2012
128	Pathan	17	South Asia	Pakistan	Modern	Present	Indo-European	N.A..	Patterson et al., 2012
129	She	10	East Asia	China	Modern	Present	Hmong-Mien	Hmong-Mien	Patterson et al., 2012
130	Sindhi_Pakistan	14	South Asia	Pakistan	Modern	Present	Indo-European	N.A..	Patterson et al., 2012
131	Tu	10	East Asia	China	Modern	Present	Mongolic	Northeast_Asian	Patterson et al., 2012
132	Tujia	10	East Asia	China	Modern	Present	Sino-Tibetan	Northeast_Asian	Patterson et al., 2012
133	Uyghur	10	East Asia	China	Modern	Present	Turkic	Uyghur	Patterson et al., 2012
134	Xibo	7	East Asia	China	Modern	Present	Tungusic	Northeast_Asian	Patterson et al., 2012
135	Yi	10	East Asia	China	Modern	Present	Sino-Tibetan	Northeast_Asian	Patterson et al., 2012
136	Burmese	10	Southeast Asia	Myanmar	Modern	Present	Sino-Tibetan	Southeast_Asian_ST	Skoglund et al., 2016
137	Dusun	10	Southeast Asia	Brunei	Modern	Present	Austronesian	East_Asian_AN	Skoglund et al., 2016
138	Ilocano	2	Southeast Asia	Philippines	Modern	Present	Austronesian	East_Asian_AN	Skoglund et al., 2016
139	Kankanaey	10	Southeast Asia	Philippines	Modern	Present	Austronesian	East_Asian_AN	Skoglund et al., 2016
140	Malay	9	Southeast Asia	Singapore	Modern	Present	Austronesian	East_Asian_AN	Skoglund et al., 2016
141	Murut	10	Southeast Asia	Brunei	Modern	Present	Austronesian	East_Asian_AN	Skoglund et al., 2016
142	Tagalog	5	Southeast Asia	Philippines	Modern	Present	Austronesian	East_Asian_AN	Skoglund et al., 2016
143	Vietnamese	10	Southeast Asia	Vietnam	Modern	Present	Austroasiatic	Vietic_AA	Skoglund et al., 2016
144	Vizaya	4	Southeast Asia	Philippines	Modern	Present	Austronesian	East_Asian_AN	Skoglund et al., 2016
145	Bahun	4	South Asia	Nepal	Modern	Present	Indo-European	N.A..	Wang et al., 2021
146	Bonan	9	East Asia	China	Modern	Present	Mongolic	Northeast_Asian	Wang et al., 2021
147	Dong	20	East Asia	China	Modern	Present	Tai-Kadai	Kam_Sui_TK	Wang et al., 2021
148	Dongxiang	7	East Asia	China	Modern	Present	Mongolic	Northeast_Asian	Wang et al., 2021
149	Gelao	10	East Asia	China	Modern	Present	Tai-Kadai	Kra_TK	Wang et al., 2021
150	Gurung	5	South Asia	Nepal	Modern	Present	Sino-Tibetan	N.A..	Wang et al., 2021
151	Han_Chongqing	3	East Asia	China	Modern	Present	Sino-Tibetan	Northeast_Asian	Wang et al., 2021
152	Han_Fujian	5	East Asia	China	Modern	Present	Sino-Tibetan	Northeast_Asian	Wang et al., 2021
153	Han_Guangdong	7	East Asia	China	Modern	Present	Sino-Tibetan	Northeast_Asian	Wang et al., 2021
154	Han_Henan	5	East Asia	China	Modern	Present	Sino-Tibetan	Northeast_Asian	Wang et al., 2021
155	Han_Hubei	5	East Asia	China	Modern	Present	Sino-Tibetan	Northeast_Asian	Wang et al., 2021
156	Han_Jiangsu	7	East Asia	China	Modern	Present	Sino-Tibetan	Northeast_Asian	Wang et al., 2021
157	Han_Shandong	10	East Asia	China	Modern	Present	Sino-Tibetan	Northeast_Asian	Wang et al., 2021
158	Han_Shanghai	2	East Asia	China	Modern	Present	Sino-Tibetan	Northeast_Asian	Wang et al., 2021
159	Han_Shanxi	8	East Asia	China	Modern	Present	Sino-Tibetan	Northeast_Asian	Wang et al., 2021
160	Han_Sichuan	7	East Asia	China	Modern	Present	Sino-Tibetan	Northeast_Asian	Wang et al., 2021
161	Han_Zhejiang	5	East Asia	China	Modern	Present	Sino-Tibetan	Northeast_Asian	Wang et al., 2021
162	Kazakh_CN	7	East Asia	China	Modern	Present	Turkic	N.A..	Wang et al., 2021
163	Kyrgyz_CN	14	East Asia	China	Modern	Present	Turkic	N.A..	Wang et al., 2021
164	Li	4	East Asia	China	Modern	Present	Tai-Kadai	Hlai_TK	Wang et al., 2021
165	Magar	6	South Asia	Nepal	Modern	Present	Sino-Tibetan	N.A..	Wang et al., 2021
166	Maonan	17	East Asia	China	Modern	Present	Tai-Kadai	Kam_Sui_TK	Wang et al., 2021
167	Mulam	17	East Asia	China	Modern	Present	Tai-Kadai	Kam_Sui_TK	Wang et al., 2021
168	Newar	4	South Asia	Nepal	Modern	Present	Sino-Tibetan	N.A..	Wang et al., 2021
169	Qiang_Danba	9	East Asia	China	Modern	Present	Sino-Tibetan	Northeast_Asian	Wang et al., 2021
170	Qiang_Daofu	11	East Asia	China	Modern	Present	Sino-Tibetan	Northeast_Asian	Wang et al., 2021
171	Rai	5	South Asia	Nepal	Modern	Present	Sino-Tibetan	N.A..	Wang et al., 2021
172	Salar	8	East Asia	China	Modern	Present	Turkic	Salar	Wang et al., 2021
173	Sherpa	4	South Asia	Nepal	Modern	Present	Sino-Tibetan	N.A..	Wang et al., 2021
174	Tamang	7	South Asia	Nepal	Modern	Present	Sino-Tibetan	N.A..	Wang et al., 2021
175	Tharu	5	South Asia	Nepal	Modern	Present	Indo-European	N.A..	Wang et al., 2021
176	Tibetan_Chamdo	12	East Asia	China	Modern	Present	Sino-Tibetan	Northeast_Asian	Wang et al., 2021
177	Tibetan_Gangcha	20	East Asia	China	Modern	Present	Sino-Tibetan	Northeast_Asian	Wang et al., 2021
178	Tibetan_Gannan	5	East Asia	China	Modern	Present	Sino-Tibetan	Northeast_Asian	Wang et al., 2021
179	Tibetan_Lhasa	9	East Asia	China	Modern	Present	Sino-Tibetan	Northeast_Asian	Wang et al., 2021
180	Tibetan_Nagqu	8	East Asia	China	Modern	Present	Sino-Tibetan	Northeast_Asian	Wang et al., 2021
181	Tibetan_Shannan	9	East Asia	China	Modern	Present	Sino-Tibetan	Northeast_Asian	Wang et al., 2021
182	Tibetan_Shigatse	10	East Asia	China	Modern	Present	Sino-Tibetan	Northeast_Asian	Wang et al., 2021
183	Tibetan_Xinlong	10	East Asia	China	Modern	Present	Sino-Tibetan	Northeast_Asian	Wang et al., 2021
184	Tibetan_Xunhua	4	East Asia	China	Modern	Present	Sino-Tibetan	Northeast_Asian	Wang et al., 2021
185	Tibetan_Yajiang	10	East Asia	China	Modern	Present	Sino-Tibetan	Northeast_Asian	Wang et al., 2021
186	Tibetan_Yunnan	4	East Asia	China	Modern	Present	Sino-Tibetan	Northeast_Asian	Wang et al., 2021
187	Yugur	16	East Asia	China	Modern	Present	Mongolic	Northeast_Asian	Wang et al., 2021
188	Zhuang	19	East Asia	China	Modern	Present	Tai-Kadai	Central_Tai_TK	Wang et al., 2021
189	IA_BanRaiRockshelter	1	Southeast Asia	Thailand	Ancient	Iron_Age	N.A.	N.A.	Carlhoff et al., 2023
190	IA_TamLodCave	3	Southeast Asia	Thailand	Ancient	Iron_Age	N.A.	N.A.	Carlhoff et al., 2023
191	IA_ThuPot	1	Southeast Asia	Thailand	Ancient	Iron_Age	N.A.	N.A.	Carlhoff et al., 2023
192	IA_YappaNhae2	28	Southeast Asia	Thailand	Ancient	Iron_Age	N.A.	N.A.	Carlhoff et al., 2023
193	Un_UstIshim	1	East Asia	Russia	Ancient	N.A.	N.A.	N.A.	Fu et al., 2014
194	P_Liangdao	1	East Asia	Taiwan	Ancient	Paleolithic	N.A.	N.A.	Larena et al., 2021
195	BA_BanChiang	1	Southeast Asia	Thailand	Ancient	Bronze_Age	N.A.	N.A.	Lipson et al., 2018
196	BA_NuiNap	6	Southeast Asia	Vietnam	Ancient	Bronze_Age	N.A.	N.A.	Lipson et al., 2018; McColl et al., 2018
197	N_ManBac	6	Southeast Asia	Vietnam	Ancient	Neolithic	N.A.	N.A.	Lipson et al., 2018
198	M_AR	3	East Asia	China	Ancient	Mesolithic	N.A.	N.A.	Mao et al., 2021
199	N_AR	14	East Asia	China	Ancient	Neolithic	N.A.	N.A.	Ning et al., 2020; Mao et al., 2021
200	P_AR	5	East Asia	China	Ancient	Paleolithic	N.A.	N.A.	Mao et al., 2021
201	BA_TamHang	1	Southeast Asia	Laos	Ancient	Bronze_Age	N.A.	N.A.	McColl et al., 2018
202	Hi_HonHaiCoTien	1	Southeast Asia	Vietnam	Ancient	Historical	N.A.	N.A.	McColl et al., 2018
203	Hi_Kinabatagan	1	Southeast Asia	Malaysia	Ancient	Historical	N.A.	N.A.	McColl et al., 2018
204	Hi_SupuHujung	1	Southeast Asia	Malaysia	Ancient	Historical	N.A.	N.A.	McColl et al., 2018
205	Hi_TamHang	1	Southeast Asia	Laos	Ancient	Historical	N.A.	N.A.	McColl et al., 2018
206	Ho_GuaChaCave	1	Southeast Asia	Malaysia	Ancient	Hoabinhian	N.A.	N.A.	McColl et al., 2018
207	Ho_PhaFaen	1	Southeast Asia	Laos	Ancient	Hoabinhian	N.A.	N.A.	McColl et al., 2018
208	IA_LongLongRak	5	Southeast Asia	Thailand	Ancient	Iron_Age	N.A.	N.A.	McColl et al., 2018
209	IA_Loyang	2	Southeast Asia	Indonesia	Ancient	Iron_Age	N.A.	N.A.	McColl et al., 2018
210	N.BA_TamPaLing	1	Southeast Asia	Laos	Ancient	Neolithic	N.A.	N.A.	McColl et al., 2018
211	N_GuaChaCave	1	Southeast Asia	Malaysia	Ancient	Neolithic	N.A.	N.A.	McColl et al., 2018
212	N_HhonHaiCoTien	1	Southeast Asia	Vietnam	Ancient	Neolithic	N.A.	N.A.	McColl et al., 2018
213	N_MaiDaDieu	1	Southeast Asia	Vietnam	Ancient	Neolithic	N.A.	N.A.	McColl et al., 2018
214	N_NamTun	2	Southeast Asia	Vietnam	Ancient	Neolithic	N.A.	N.A.	McColl et al., 2018
215	Un_Beringian	2	North America	USA	Ancient	N.A.	N.A.	N.A.	Moreno-Mayar et al., 2017
216	100BP_GreatAndaman	1	South Asia	India	Ancient	Unknown	N.A.	N.A.	Moreno-Mayar et al., 2018
217	IA_Shirenzigou	5	East Asia	China	Ancient	Iron_Age	N.A.	N.A.	Ning et al., 2019
218	BA_WLR	2	East Asia	China	Ancient	Bronze_Age	N.A.	N.A.	Ning et al., 2020
219	BA_YR	6	East Asia	China	Ancient	Bronze_Age	N.A.	N.A.	Ning et al., 2020
220	IA_AR	1	East Asia	China	Ancient	Iron_Age	N.A.	N.A.	Ning et al., 2020
221	IA_UYR	3	East Asia	China	Ancient	Iron_Age	N.A.	N.A.	Ning et al., 2020
222	IA_Xianbei	2	East Asia	China	Ancient	Iron_Age	N.A.	N.A.	Ning et al., 2020
223	N_Miiaozigou	3	East Asia	China	Ancient	Neolithic	N.A.	N.A.	Ning et al., 2020
224	N_Shimao	2	East Asia	China	Ancient	Neolithic	N.A.	N.A.	Ning et al., 2020
225	N_UYR	3	East Asia	China	Ancient	Neolithic	N.A.	N.A.	Ning et al., 2020
226	N_WLR	4	East Asia	China	Ancient	Neolithic	N.A.	N.A.	Ning et al., 2020
227	N_YR	14	East Asia	China	Ancient	Neolithic	N.A.	N.A.	Ning et al., 2020
228	BA_AruManara	5	Southeast Asia	Indonesia	Ancient	Bronze_Age	N.A.	N.A.	Oliveira et al., 2022
229	IA_LiangToge	1	Southeast Asia	Indonesia	Ancient	Iron_Age	N.A.	N.A.	Oliveira et al., 2022
230	N.BA_TanjungPinang	4	Southeast Asia	Indonesia	Ancient	Neolithic	N.A.	N.A.	Oliveira et al., 2022
231	N_GuaUattamdi	1	Southeast Asia	Indonesia	Ancient	Neolithic	N.A.	N.A.	Oliveira et al., 2022
232	N_LiangBua	1	Southeast Asia	Indonesia	Ancient	Neolithic	N.A.	N.A.	Oliveira et al., 2022
233	2000BP_SouthAfrica	2	South Africa	South Africa	Ancient	N.A.	N.A.	N.A.	Schlebusch et al., 2017
234	M_Kolyma	1	East Asia	Russia	Ancient	Mesolithic	N.A.	N.A.	Sikora et al., 2019
235	Un_Yana_UP	2	East Asia	Russia	Ancient	N.A.	N.A.	N.A.	Sikora et al., 2019
236	IA_Gongguan	1	East Asia	Taiwan	Ancient	Iron_Age	N.A.	N.A.	Wang et al., 2021a
237	IA_Hanben	28	East Asia	Taiwan	Ancient	Iron_Age	N.A.	N.A.	Wang et al., 2021a
238	Jomon_HG	6	East Asia	Japan	Ancient	Jomon	N.A.	N.A.	Wang et al., 2021a
239	N_East	2	East Asia	Mongolia	Ancient	Neolithic	N.A.	N.A.	Wang et al., 2021a
240	N_North	5	East Asia	Mongolia	Ancient	Neolithic	N.A.	N.A.	Wang et al., 2021a
241	N_Wuzhuangguoliang	1	East Asia	China	Ancient	Neolithic	N.A.	N.A.	Wang et al., 2021a
242	E_LonglinCave	1	East Asia	China	Ancient	Epipaleolithic	N.A.	N.A.	Wang et al., 2021b
243	E_QiheCave	1	East Asia	China	Ancient	Epipaleolithic	N.A.	N.A.	Wang et al., 2021b
244	Ming_HuaqiaoCave	1	East Asia	China	Ancient	Historical	N.A.	N.A.	Wang et al., 2021b
245	Ming_HuatuyanCave	7	East Asia	China	Ancient	Historical	N.A.	N.A.	Wang et al., 2021b
246	N_BaojianshanCave	2	East Asia	China	Ancient	Neolithic	N.A.	N.A.	Wang et al., 2021b
247	N_Dushan	1	East Asia	China	Ancient	Neolithic	N.A.	N.A.	Wang et al., 2021b
248	NSD.Sui_BandaCave	2	East Asia	China	Ancient	Historical	N.A.	N.A.	Wang et al., 2021b
249	NSD_BalongCave	2	East Asia	China	Ancient	Historical	N.A.	N.A.	Wang et al., 2021b
250	NSD_LadaCave	1	East Asia	China	Ancient	Historical	N.A.	N.A.	Wang et al., 2021b
251	NSD_LayiCave	1	East Asia	China	Ancient	Historical	N.A.	N.A.	Wang et al., 2021b
252	NSD_QinchangCave	2	East Asia	China	Ancient	Historical	N.A.	N.A.	Wang et al., 2021b
253	Sui_Cenxu	3	East Asia	China	Ancient	Historical	N.A.	N.A.	Wang et al., 2021b
254	Sui_ShenxianCave	1	East Asia	China	Ancient	Historical	N.A.	N.A.	Wang et al., 2021b
255	Sui_YiyangCave	1	East Asia	China	Ancient	Historical	N.A.	N.A.	Wang et al., 2021b
256	Hi_Fujian	1	East Asia	China	Ancient	Historical	N.A.	N.A.	Yang et al., 2020
257	N_Bianbian	1	East Asia	China	Ancient	Neolithic	N.A.	N.A.	Yang et al., 2020
258	N_Boshan	1	East Asia	China	Ancient	Neolithic	N.A.	N.A.	Yang et al., 2020
259	N_Fujian	8	East Asia	China	Ancient	Neolithic	N.A.	N.A.	Yang et al., 2020
260	N_Matsu	2	East Asia	China	Ancient	Neolithic	N.A.	N.A.	Yang et al., 2020
261	N_Penghu	1	East Asia	China	Ancient	Neolithic	N.A.	N.A.	Yang et al., 2020
262	N_Shandong	2	East Asia	China	Ancient	Neolithic	N.A.	N.A.	Yang et al., 2020
263	N_Yumin	1	East Asia	China	Ancient	Neolithic	N.A.	N.A.	Yang et al., 2020

## Sheet: TableS3
Table S3 Results of the f3 (X, Y: Outgroup), where Outgroup = Mbuti
X	Y	f3	stderr	Zscore	nsnps
Lwa2	Lwa2	0	-1	0	-1
Lwa2	Lwa1	0.286304	0.002228	128.496	440189
Lwa2	Lavue5	0.286695	0.002221	129.092	437980
Lwa2	Lavue1	0.286803	0.002208	129.885	440179
Lwa2	Lavue2	0.286843	0.002201	130.318	438843
Lwa2	Lavue3	0.286905	0.002217	129.424	437813
Lwa2	Lavue4	0.287227	0.002276	126.214	437368
Lwa2	Lwa3	0.286449	0.002234	128.199	438920
Lwa2	Blang	0.286368	0.002224	128.791	437986
Lwa2	Dara-ang	0.28348	0.002225	127.41	437856
Lwa2	Birhor	0.249094	0.002062	120.825	438274
Lwa2	Bru	0.28427	0.002189	129.846	438374
Lwa2	Cambodian	0.280636	0.002206	127.22	439034
Lwa2	Lua3	0.286333	0.002242	127.736	437253
Lwa2	Lua4	0.285789	0.002222	128.61	437720
Lwa2	Khamu1	0.286676	0.002219	129.219	439119
Lwa2	Khamu2	0.286229	0.002207	129.665	439149
Lwa2	Khamu3	0.286358	0.002209	129.661	439595
Lwa2	Kharia	0.24891	0.002039	122.071	443893
Lwa2	Khmer	0.281646	0.002228	126.413	439195
Lwa2	Khamu4	0.286337	0.00224	127.826	437726
Lwa2	Khomu	0.286454	0.002231	128.38	438167
Lwa2	Kinh	0.287247	0.00223	128.825	438101
Lwa2	KinhVN	0.287506	0.002238	128.493	439202
Lwa2	Kuy	0.282073	0.002186	129.064	438199
Lwa2	Lodhi	0.231768	0.002009	115.376	446775
Lwa2	Lua1	0.286952	0.002251	127.504	437572
Lwa2	Lua2	0.286181	0.002247	127.384	436553
Lwa2	Mang	0.286199	0.002261	126.558	437235
Lwa2	Maniq	0.260326	0.002254	115.491	436457
Lwa2	Mlabri	0.285826	0.002324	123.007	435642
Lwa2	Mon_CT	0.27539	0.002134	129.077	449857
Lwa2	Mon_NT	0.278191	0.002172	128.078	439788
Lwa2	Muong	0.287822	0.002224	129.403	438756
Lwa2	Nyahkur	0.280231	0.002189	127.994	438690
Lwa2	Soa	0.284092	0.002196	129.382	439770
Lwa2	Vietnamese	0.287645	0.002237	128.609	438276
Lwa2	Ami	0.287662	0.002251	127.801	437437
Lwa2	Atayal	0.286914	0.002269	126.433	436708
Lwa2	Cham	0.278876	0.002162	129.009	440575
Lwa2	Dusun	0.28529	0.002234	127.729	438050
Lwa2	Ede	0.279946	0.002132	131.313	439865
Lwa2	Giarai	0.280856	0.002179	128.917	440166
Lwa2	Ilocano	0.283588	0.00226	125.458	435424
Lwa2	Kankanaey	0.287008	0.00225	127.583	437210
Lwa2	Malay	0.278063	0.002173	127.949	439906
Lwa2	Murut	0.286768	0.002237	128.189	437568
Lwa2	SouthernThai_AN	0.273482	0.002122	128.868	443758
Lwa2	Tagalog	0.279569	0.002229	125.404	437663
Lwa2	Vizaya	0.279242	0.002226	125.438	437017
Lwa2	Dao	0.288734	0.002251	128.264	438472
Lwa2	Hmong	0.288142	0.002271	126.86	437349
Lwa2	HmongDaw	0.288041	0.002303	125.079	438148
Lwa2	HmongNjua	0.288036	0.002308	124.803	437341
Lwa2	HmongVN	0.2884	0.002312	124.739	436964
Lwa2	IuMien	0.287879	0.002248	128.054	438069
Lwa2	Miao	0.287923	0.002273	126.662	438016
Lwa2	Pathen	0.287797	0.002271	126.722	437448
Lwa2	She	0.287981	0.002247	128.179	437845
Lwa2	Akha	0.285578	0.002201	129.73	440915
Lwa2	Burmese	0.274373	0.002124	129.182	441083
Lwa2	Cong	0.285736	0.002237	127.753	438404
Lwa2	Dungan	0.275417	0.002192	125.657	442523
Lwa2	Gurung	0.275599	0.002234	123.389	437723
Lwa2	Han	0.286625	0.002228	128.621	443207
Lwa2	Han_Chongqing	0.287504	0.00226	127.225	435957
Lwa2	Han_Fujian	0.287035	0.002248	127.708	436723
Lwa2	Han_Guangdong	0.287872	0.002271	126.735	437583
Lwa2	Han_Henan	0.285423	0.002276	125.399	436893
Lwa2	Han_Hubei	0.287936	0.00228	126.276	436722
Lwa2	Han_Jiangsu	0.286815	0.002274	126.111	437393
Lwa2	Han_Shandong	0.28516	0.002256	126.393	438466
Lwa2	Han_Shanghai	0.288204	0.002365	121.886	435283
Lwa2	Han_Shanxi	0.284363	0.00223	127.501	438244
Lwa2	Han_Sichuan	0.286843	0.002256	127.172	437326
Lwa2	Han_Zhejiang	0.286771	0.002265	126.583	436746
Lwa2	Hanhi	0.285896	0.002248	127.174	438225
Lwa2	KarenPadaung	0.285935	0.002193	130.357	438067
Lwa2	KarenPwo	0.28534	0.002255	126.564	438144
Lwa2	KarenSkaw	0.284452	0.002238	127.093	439214
Lwa2	KarenSkaw2	0.285428	0.002224	128.323	437929
Lwa2	Lahu	0.286857	0.002246	127.728	439543
Lwa2	Lahu_CN	0.287039	0.002258	127.093	437293
Lwa2	LahuVN	0.286535	0.002245	127.617	437489
Lwa2	Lisu	0.285442	0.002241	127.371	438175
Lwa2	Lolo	0.288056	0.002277	126.509	437141
Lwa2	Magar	0.272979	0.00218	125.247	438769
Lwa2	Naxi	0.284159	0.002262	125.65	438304
Lwa2	Newar	0.255852	0.002136	119.805	439258
Lwa2	Phula	0.287463	0.002249	127.829	438121
Lwa2	Qiang_Danba	0.283789	0.002222	127.712	438271
Lwa2	Qiang_Daofu	0.282808	0.002217	127.562	439140
Lwa2	Rai	0.278571	0.002245	124.06	437147
Lwa2	Sherpa	0.278319	0.002255	123.447	436644
Lwa2	Sila	0.285978	0.002255	126.792	437444
Lwa2	Tamang	0.270971	0.00217	124.875	439605
Lwa2	Tibetan_Chamdo	0.280064	0.00222	126.14	439297
Lwa2	Tibetan_Gangcha	0.277749	0.002203	126.082	442885
Lwa2	Tibetan_Gannan	0.278872	0.002245	124.209	438162
Lwa2	Tibetan_Lhasa	0.279184	0.002222	125.619	438783
Lwa2	Tibetan_Nagqu	0.279821	0.002224	125.811	438442
Lwa2	Tibetan_Shannan	0.278329	0.002193	126.94	438887
Lwa2	Tibetan_Shigatse	0.278765	0.002235	124.706	439275
Lwa2	Tibetan_Xinlong	0.28375	0.002218	127.921	438749
Lwa2	Tibetan_Xunhua	0.278102	0.00222	125.281	438847
Lwa2	Tibetan_Yajiang	0.28051	0.002207	127.115	439723
Lwa2	Tibetan_Yunnan	0.282399	0.00229	123.333	436234
Lwa2	Tujia	0.287314	0.002251	127.612	438384
Lwa2	Yi	0.284594	0.002267	125.528	438539
Lwa2	BlackTai	0.287301	0.002213	129.803	437767
Lwa2	Boy	0.286653	0.002317	123.735	437058
Lwa2	CentralThai	0.277875	0.002146	129.472	444179
Lwa2	Colao	0.289483	0.002271	127.449	437564
Lwa2	Dai	0.288483	0.00225	128.223	438015
Lwa2	Dong	0.288631	0.00224	128.837	440195
Lwa2	Gelao	0.288531	0.002259	127.743	438003
Lwa2	Kalueang	0.284489	0.002186	130.114	438507
Lwa2	Khonmueang	0.285794	0.002203	129.735	441265
Lwa2	Khuen	0.288117	0.002258	127.612	437944
Lwa2	Lachi	0.289126	0.002271	127.306	437324
Lwa2	Lao	0.285523	0.002227	128.229	439119
Lwa2	LaoIsan	0.284025	0.002191	129.62	441999
Lwa2	Laotian	0.286988	0.002211	129.811	442680
Lwa2	Li	0.287183	0.002278	126.059	436586
Lwa2	Lue	0.288195	0.002244	128.409	437811
Lwa2	LueTL3	0.28808	0.002236	128.853	438276
Lwa2	Maonan	0.289478	0.002231	129.752	439227
Lwa2	Mulam	0.288673	0.002225	129.755	439424
Lwa2	Nung	0.288561	0.002227	129.57	438463
Lwa2	Nyaw	0.285354	0.002197	129.883	438899
Lwa2	Phuan	0.287198	0.002217	129.57	438305
Lwa2	Phutai	0.285679	0.002205	129.579	438995
Lwa2	Saek	0.286351	0.002208	129.706	438941
Lwa2	Shan	0.285129	0.002217	128.638	438445
Lwa2	SouthernThai_TK	0.273801	0.002145	127.656	443232
Lwa2	Tay	0.287907	0.002236	128.763	438283
Lwa2	Thai	0.278428	0.002164	128.649	439506
Lwa2	ThaiVN	0.288137	0.002238	128.729	438759
Lwa2	Yuan	0.286603	0.0022	130.253	438039
Lwa2	Zhuang	0.288536	0.002219	130.03	440050
Lwa2	Brahmins_UttarPradesh	0.234768	0.002012	116.68	442621
Lwa2	Brahui	0.217813	0.001946	111.937	451310
Lwa2	Irula	0.236834	0.002017	117.407	440220
Lwa2	Mala	0.233818	0.001995	117.185	446480
Lwa2	Vellalar	0.23087	0.002	115.459	441253
Lwa2	Vishwabrahmin	0.233237	0.001966	118.642	446813
Lwa2	Bahun	0.238162	0.002065	115.339	440806
Lwa2	Balochi	0.218548	0.001942	112.528	451267
Lwa2	Bengali	0.236189	0.001967	120.082	443610
Lwa2	Brahmin_Tiwari	0.227724	0.001951	116.744	448953
Lwa2	French	0.216443	0.001992	108.637	453100
Lwa2	Gujarati	0.227972	0.001963	116.13	449736
Lwa2	Hazara	0.249796	0.00205	121.874	447475
Lwa2	Kalash	0.223667	0.001979	113.046	446756
Lwa2	Makrani	0.21353	0.001933	110.465	452755
Lwa2	Pathan	0.223629	0.001946	114.908	449922
Lwa2	Punjabi	0.230562	0.002001	115.232	444685
Lwa2	Sindhi_Pakistan	0.224262	0.001982	113.175	448919
Lwa2	Tajik	0.227008	0.001986	114.305	451824
Lwa2	Tharu	0.256478	0.002062	124.397	439930
Lwa2	Japanese	0.283432	0.002265	125.147	441290
Lwa2	Korean	0.284929	0.00224	127.185	437156
Lwa2	Bonan	0.277601	0.002217	125.231	440461
Lwa2	Daur	0.279402	0.002218	125.969	439294
Lwa2	Dongxiang	0.275297	0.002207	124.711	439933
Lwa2	Kalmyk	0.26788	0.002182	122.772	442808
Lwa2	Mongol	0.27071	0.002167	124.92	449698
Lwa2	Mongola	0.280019	0.002238	125.093	438208
Lwa2	Tu	0.278873	0.002218	125.732	440152
Lwa2	Yugur	0.2811	0.002195	128.092	442025
Lwa2	Jarawa	0.246305	0.002233	110.298	436115
Lwa2	Onge	0.245781	0.00222	110.734	436518
Lwa2	Hezhen	0.280609	0.002268	123.74	438421
Lwa2	Oroqen	0.279197	0.002251	124.015	439316
Lwa2	Xibo	0.28	0.002233	125.403	438522
Lwa2	Karakalpak	0.250105	0.002054	121.786	449084
Lwa2	Kazakh	0.255417	0.002132	119.809	446969
Lwa2	Kazakh_CN	0.262059	0.002133	122.844	441943
Lwa2	Kyrgyz_CN	0.259417	0.002129	121.86	446424
Lwa2	Kyrgyz_Kyrgyzstan	0.259128	0.002121	122.184	446027
Lwa2	Salar	0.273204	0.002187	124.93	441083
Lwa2	Turkmen	0.236615	0.002045	115.693	444024
Lwa2	Uyghur	0.250262	0.002068	121.037	445741
Lwa2	Uzbek_Khorezm	0.236499	0.002059	114.881	445678
Lwa2	Uzbek_Tashkent	0.238967	0.002027	117.896	446448
Lwa2	Burusho	0.229925	0.001949	117.983	450566
Lwa2	Kusunda	0.264584	0.002155	122.799	439879
Lwa2	P_AR	0.25931	0.002206	117.573	404768
Lwa2	P_Liangdao	0.274266	0.003434	79.877	61200
Lwa2	E_LonglinCave	0.258363	0.002822	91.547	95156
Lwa2	E_QiheCave	0.269385	0.00253	106.487	277684
Lwa2	Ho_GuaChaCave	0.231971	0.003317	69.924	54719
Lwa2	Ho_PhaFaen	0.240843	0.002586	93.123	217881
Lwa2	M_AR	0.273442	0.00238	114.904	291067
Lwa2	M_Kolyma	0.263513	0.002543	103.632	434818
Lwa2	N_AR	0.265343	0.002227	119.138	439199
Lwa2	N_BaojianshanCave	0.264022	0.002369	111.466	334273
Lwa2	N_Bianbian	0.277608	0.002576	107.756	275219
Lwa2	N_Boshan	0.280015	0.002495	112.214	409845
Lwa2	N_Dushan	0.270664	0.002508	107.903	259715
Lwa2	N_East	0.275727	0.002371	116.283	389871
Lwa2	N_Fujian	0.274029	0.002401	114.122	272434
Lwa2	N_GuaChaCave	0.278841	0.002507	111.24	310097
Lwa2	N_GuaUattamdi	0.267094	0.002427	110.045	362057
Lwa2	N_HhonHaiCoTien	0.276398	0.003558	77.694	51700
Lwa2	N_LiangBua	0.274194	0.002602	105.361	344312
Lwa2	N_MaiDaDieu	0.278127	0.003407	81.623	61575
Lwa2	N_ManBac	0.27693	0.002656	104.248	123150
Lwa2	N_Matsu	0.276909	0.002287	121.105	388504
Lwa2	N_Miiaozigou	0.282668	0.002855	99.02	117355
Lwa2	N_NamTun	0.278233	0.003028	91.895	79405
Lwa2	N_North	0.273691	0.002279	120.09	418753
Lwa2	N_Penghu	0.278315	0.005581	49.868	15758
Lwa2	N_Shandong	0.275279	0.002519	109.26	210130
Lwa2	N_Shimao	0.282969	0.00237	119.394	429888
Lwa2	N_UYR	0.281641	0.002327	121.051	407107
Lwa2	N_WLR	0.281384	0.002316	121.486	432082
Lwa2	N_Wuzhuangguoliang	0.297516	0.006678	44.555	14026
Lwa2	N_YR	0.283209	0.002251	125.814	438740
Lwa2	N_Yumin	0.274253	0.002541	107.917	339154
Lwa2	N.BA_TamPaLing	0.283298	0.002477	114.38	348119
Lwa2	N.BA_TanjungPinang	0.266209	0.002219	119.956	430248
Lwa2	BA_AruManara	0.265843	0.00226	117.652	402848
Lwa2	BA_BanChiang	0.276798	0.006074	45.573	13326
Lwa2	BA_NuiNap	0.282972	0.002514	112.547	196580
Lwa2	BA_TamHang	0.278878	0.003146	88.642	97799
Lwa2	BA_WLR	0.281478	0.002575	109.315	219163
Lwa2	BA_YR	0.283832	0.002262	125.489	434921
Lwa2	IA_AR	0.269661	0.005159	52.273	19846
Lwa2	IA_BanRaiRockshelter	0.275322	0.004401	62.553	27376
Lwa2	IA_Gongguan	0.287225	0.002585	111.128	283124
Lwa2	IA_Hanben	0.285311	0.00223	127.957	438667
Lwa2	IA_LiangToge	0.258686	0.002537	101.981	244440
Lwa2	IA_LongLongRak	0.278196	0.002387	116.567	290200
Lwa2	IA_Loyang	0.27378	0.003461	79.108	63900
Lwa2	IA_Shirenzigou	0.248024	0.002329	106.479	296345
Lwa2	IA_TamLodCave	0.285585	0.002519	113.355	285471
Lwa2	IA_LahuPot	0.284732	0.002791	102.014	183006
Lwa2	IA_UYR	0.28316	0.002355	120.259	403748
Lwa2	IA_Xianbei	0.275934	0.003369	81.913	67953
Lwa2	IA_YappaNhae2	0.282356	0.002219	127.268	435076
Lwa2	Hi_Fujian	0.282367	0.002881	98.019	128250
Lwa2	Hi_HonHaiCoTien	0.285346	0.003218	88.685	82176
Lwa2	Hi_Kinabatagan	0.282976	0.002742	103.201	200820
Lwa2	Hi_SupuHujung	0.279576	0.003309	84.489	67115
Lwa2	Hi_TamHang	0.288543	0.003854	74.874	45656
Lwa2	Jomon_HG	0.264544	0.002433	108.745	378251
Lwa2	NSD.Sui_BandaCave	0.286133	0.002561	111.717	251554
Lwa2	NSD_BalongCave	0.285305	0.002713	105.169	177515
Lwa2	NSD_LadaCave	0.283982	0.002541	111.746	343336
Lwa2	NSD_LayiCave	0.284026	0.00311	91.325	86971
Lwa2	NSD_QinchangCave	0.280057	0.002867	97.692	115236
Lwa2	Sui_Cenxu	0.280149	0.002695	103.97	132198
Lwa2	Sui_ShenxianCave	0.281271	0.002471	113.845	285590
Lwa2	Sui_YiyangCave	0.282414	0.002731	103.403	136569
Lwa2	Ming_HuaqiaoCave	0.283883	0.002537	111.917	344046
Lwa2	Ming_HuatuyanCave	0.283965	0.00238	119.304	389336
Lwa2	100BP_GreatAndaman	0.244849	0.002329	105.112	432937
Lwa2	2000BP_SouthAfrica	0.032174	0.001222	26.33	441315
Lwa2	Un_Beringian	0.257858	0.0024	107.458	435148
Lwa2	Un_UstIshim	0.217776	0.002525	86.246	435398
Lwa2	Un_Yana_UP	0.22528	0.002314	97.351	436986
Lwa1	Lwa2	0.286304	0.002228	128.496	440189
Lwa1	Lwa1	0	-1	0	-1
Lwa1	Lavue5	0.285409	0.002246	127.067	439165
Lwa1	Lavue1	0.287476	0.002237	128.528	440600
Lwa1	Lavue2	0.286877	0.002222	129.105	439554
Lwa1	Lavue3	0.286241	0.002226	128.586	438814
Lwa1	Lavue4	0.285733	0.002286	124.981	438485
Lwa1	Lwa3	0.286309	0.002257	126.879	439664
Lwa1	Blang	0.286509	0.002248	127.425	438877
Lwa1	Dara-ang	0.283368	0.002237	126.683	438789
Lwa1	Birhor	0.248859	0.002073	120.04	439442
Lwa1	Bru	0.284003	0.002195	129.404	439244
Lwa1	Cambodian	0.280439	0.002221	126.276	439954
Lwa1	Lua3	0.28614	0.00227	126.038	438353
Lwa1	Lua4	0.285544	0.002228	128.141	438730
Lwa1	Khamu1	0.286568	0.002232	128.417	439833
Lwa1	Khamu2	0.286292	0.00222	128.987	439858
Lwa1	Khamu3	0.286293	0.002225	128.686	440166
Lwa1	Kharia	0.248596	0.00204	121.851	444531
Lwa1	Khmer	0.281579	0.002241	125.627	440045
Lwa1	Khamu4	0.286348	0.00225	127.287	438569
Lwa1	Khomu	0.28655	0.002245	127.634	439025
Lwa1	Kinh	0.287287	0.002245	127.948	438957
Lwa1	KinhVN	0.287385	0.002249	127.801	439810
Lwa1	Kuy	0.281761	0.002216	127.16	439216
Lwa1	Lodhi	0.2317	0.002003	115.691	447306
Lwa1	Lua1	0.286506	0.002254	127.135	438571
Lwa1	Lua2	0.28588	0.002277	125.527	437739
Lwa1	Mang	0.286094	0.002272	125.943	438118
Lwa1	Maniq	0.259657	0.002254	115.218	437738
Lwa1	Mlabri	0.285105	0.002343	121.689	437008
Lwa1	Mon_CT	0.275227	0.002149	128.095	450130
Lwa1	Mon_NT	0.277855	0.002188	127.017	440574
Lwa1	Muong	0.287767	0.002237	128.624	439567
Lwa1	Nyahkur	0.280323	0.002211	126.776	439524
Lwa1	Soa	0.284169	0.002211	128.522	440492
Lwa1	Vietnamese	0.287728	0.00225	127.892	439090
Lwa1	Ami	0.287535	0.002275	126.414	438283
Lwa1	Atayal	0.286918	0.002288	125.418	437706
Lwa1	Cham	0.278871	0.002182	127.831	441313
Lwa1	Dusun	0.285005	0.002247	126.833	438982
Lwa1	Ede	0.279978	0.002155	129.922	440626
Lwa1	Giarai	0.280621	0.002202	127.455	440907
Lwa1	Ilocano	0.2836	0.002268	125.019	436771
Lwa1	Kankanaey	0.286825	0.002285	125.502	438165
Lwa1	Malay	0.278155	0.002186	127.263	440738
Lwa1	Murut	0.286672	0.002265	126.592	438499
Lwa1	SouthernThai_AN	0.27336	0.002137	127.947	444273
Lwa1	Tagalog	0.279598	0.002244	124.602	438714
Lwa1	Vizaya	0.279248	0.002254	123.879	438093
Lwa1	Dao	0.288716	0.002267	127.359	439187
Lwa1	Hmong	0.288045	0.002276	126.573	438382
Lwa1	HmongDaw	0.287846	0.002309	124.661	439070
Lwa1	HmongNjua	0.287572	0.002314	124.265	438387
Lwa1	HmongVN	0.288282	0.002315	124.517	437998
Lwa1	IuMien	0.287579	0.002249	127.88	438984
Lwa1	Miao	0.287661	0.002274	126.476	438964
Lwa1	Pathen	0.287409	0.002272	126.517	438373
Lwa1	She	0.287721	0.002253	127.698	438705
Lwa1	Akha	0.285598	0.002214	128.978	441512
Lwa1	Burmese	0.274294	0.002138	128.28	441760
Lwa1	Cong	0.285702	0.002245	127.265	439353
Lwa1	Dungan	0.27539	0.002199	125.247	443079
Lwa1	Gurung	0.275201	0.002228	123.522	438756
Lwa1	Han	0.286535	0.002238	128.038	443605
Lwa1	Han_Chongqing	0.287584	0.002272	126.562	437091
Lwa1	Han_Fujian	0.287094	0.002258	127.159	437872
Lwa1	Han_Guangdong	0.288183	0.002286	126.087	438470
Lwa1	Han_Henan	0.285044	0.002304	123.697	437963
Lwa1	Han_Hubei	0.287513	0.00229	125.567	437896
Lwa1	Han_Jiangsu	0.286665	0.002297	124.825	438413
Lwa1	Han_Shandong	0.284731	0.002272	125.301	439354
Lwa1	Han_Shanghai	0.287809	0.00237	121.457	436719
Lwa1	Han_Shanxi	0.284124	0.002232	127.303	439161
Lwa1	Han_Sichuan	0.286396	0.002271	126.117	438399
Lwa1	Han_Zhejiang	0.28619	0.002269	126.155	437882
Lwa1	Hanhi	0.285998	0.002261	126.471	439121
Lwa1	KarenPadaung	0.285337	0.00221	129.136	439037
Lwa1	KarenPwo	0.285111	0.002245	127.025	439148
Lwa1	KarenSkaw	0.284187	0.002251	126.244	440186
Lwa1	KarenSkaw2	0.285146	0.002234	127.635	438856
Lwa1	Lahu	0.286678	0.002255	127.12	440252
Lwa1	Lahu_CN	0.286919	0.002267	126.538	438243
Lwa1	LahuVN	0.286304	0.002269	126.165	438488
Lwa1	Lisu	0.285458	0.002255	126.583	439119
Lwa1	Lolo	0.288648	0.002287	126.21	438139
Lwa1	Magar	0.272543	0.002192	124.314	439887
Lwa1	Naxi	0.284063	0.002267	125.321	439093
Lwa1	Newar	0.255722	0.002147	119.101	440369
Lwa1	Phula	0.287256	0.002256	127.303	439020
Lwa1	Qiang_Danba	0.283267	0.002236	126.673	439139
Lwa1	Qiang_Daofu	0.282682	0.002227	126.928	439896
Lwa1	Rai	0.278548	0.00226	123.226	438354
Lwa1	Sherpa	0.278409	0.00226	123.166	437889
Lwa1	Sila	0.285345	0.002262	126.127	438396
Lwa1	Tamang	0.270687	0.002183	123.998	440456
Lwa1	Tibetan_Chamdo	0.279646	0.002243	124.69	440059
Lwa1	Tibetan_Gangcha	0.2774	0.002215	125.255	443449
Lwa1	Tibetan_Gannan	0.27852	0.002252	123.704	439175
Lwa1	Tibetan_Lhasa	0.278808	0.002234	124.83	439751
Lwa1	Tibetan_Nagqu	0.279149	0.002232	125.053	439343
Lwa1	Tibetan_Shannan	0.278015	0.002207	125.948	439767
Lwa1	Tibetan_Shigatse	0.278392	0.002229	124.918	440164
Lwa1	Tibetan_Xinlong	0.283525	0.002236	126.781	439772
Lwa1	Tibetan_Xunhua	0.277802	0.002246	123.71	439932
Lwa1	Tibetan_Yajiang	0.280293	0.002208	126.934	440537
Lwa1	Tibetan_Yunnan	0.282109	0.002299	122.716	437551
Lwa1	Tujia	0.287055	0.002255	127.281	439165
Lwa1	Yi	0.284204	0.00227	125.19	439388
Lwa1	BlackTai	0.287588	0.002236	128.619	438704
Lwa1	Boy	0.286477	0.002327	123.115	438171
Lwa1	CentralThai	0.277838	0.00216	128.609	444611
Lwa1	Colao	0.289412	0.002295	126.119	438433
Lwa1	Dai	0.288609	0.002266	127.352	438881
Lwa1	Dong	0.288498	0.002254	128.006	440757
Lwa1	Gelao	0.288287	0.00227	126.994	438811
Lwa1	Kalueang	0.284545	0.002197	129.514	439304
Lwa1	Khonmueang	0.28564	0.002212	129.11	441832
Lwa1	Khuen	0.288239	0.002265	127.277	438840
Lwa1	Lachi	0.289093	0.002294	126.002	438357
Lwa1	Lao	0.285653	0.002247	127.104	439832
Lwa1	LaoIsan	0.284015	0.002205	128.815	442468
Lwa1	Laotian	0.287039	0.002226	128.945	443016
Lwa1	Li	0.287568	0.002302	124.927	437650
Lwa1	Lue	0.288284	0.002263	127.38	438719
Lwa1	LueTL3	0.288268	0.00225	128.131	439151
Lwa1	Maonan	0.289338	0.002248	128.707	439931
Lwa1	Mulam	0.288706	0.002247	128.486	440090
Lwa1	Nung	0.288721	0.002248	128.411	439260
Lwa1	Nyaw	0.285433	0.002215	128.889	439766
Lwa1	Phuan	0.287208	0.002243	128.062	439079
Lwa1	Phutai	0.285398	0.002227	128.149	439876
Lwa1	Saek	0.286398	0.002218	129.114	439677
Lwa1	Shan	0.28505	0.002229	127.906	439251
Lwa1	SouthernThai_TK	0.273867	0.002173	126.059	443749
Lwa1	Tay	0.287989	0.002244	128.335	439130
Lwa1	Thai	0.278316	0.002185	127.364	440360
Lwa1	ThaiVN	0.288293	0.002248	128.229	439546
Lwa1	Yuan	0.286399	0.002199	130.266	438837
Lwa1	Zhuang	0.288655	0.002229	129.504	440652
Lwa1	Brahmins_UttarPradesh	0.234332	0.002019	116.039	443519
Lwa1	Brahui	0.217429	0.001953	111.326	451772
Lwa1	Irula	0.236864	0.002021	117.218	441194
Lwa1	Mala	0.233994	0.001995	117.275	447010
Lwa1	Vellalar	0.23043	0.001994	115.577	442112
Lwa1	Vishwabrahmin	0.233046	0.001963	118.703	447455
Lwa1	Bahun	0.237755	0.002082	114.198	441828
Lwa1	Balochi	0.218344	0.001949	112.02	451732
Lwa1	Bengali	0.235918	0.001958	120.518	444352
Lwa1	Brahmin_Tiwari	0.227416	0.001952	116.476	449424
Lwa1	French	0.216188	0.001998	108.187	453588
Lwa1	Gujarati	0.22776	0.001954	116.586	450186
Lwa1	Hazara	0.249547	0.002054	121.514	447974
Lwa1	Kalash	0.223422	0.001972	113.287	447349
Lwa1	Makrani	0.213289	0.001942	109.845	453273
Lwa1	Pathan	0.223293	0.001953	114.351	450423
Lwa1	Punjabi	0.230342	0.002012	114.471	445330
Lwa1	Sindhi_Pakistan	0.223955	0.00197	113.665	449449
Lwa1	Tajik	0.226755	0.001987	114.133	452285
Lwa1	Tharu	0.256178	0.002073	123.565	440881
Lwa1	Japanese	0.28343	0.002269	124.892	441900
Lwa1	Korean	0.284815	0.002252	126.466	438223
Lwa1	Bonan	0.277374	0.002226	124.595	441192
Lwa1	Daur	0.27943	0.002218	125.97	440178
Lwa1	Dongxiang	0.275139	0.002218	124.072	440778
Lwa1	Kalmyk	0.267625	0.002179	122.808	443593
Lwa1	Mongol	0.27043	0.002178	124.173	450065
Lwa1	Mongola	0.279947	0.002254	124.194	439195
Lwa1	Tu	0.278706	0.002226	125.214	440949
Lwa1	Yugur	0.280952	0.002205	127.442	442608
Lwa1	Jarawa	0.246684	0.002225	110.881	437551
Lwa1	Onge	0.245669	0.002214	110.972	437837
Lwa1	Hezhen	0.280087	0.002274	123.184	439419
Lwa1	Oroqen	0.279232	0.002254	123.899	440106
Lwa1	Xibo	0.279934	0.002234	125.319	439462
Lwa1	Karakalpak	0.249897	0.002059	121.386	449546
Lwa1	Kazakh	0.255202	0.00213	119.803	447395
Lwa1	Kazakh_CN	0.261953	0.002145	122.142	442718
Lwa1	Kyrgyz_CN	0.259193	0.002129	121.741	446977
Lwa1	Kyrgyz_Kyrgyzstan	0.258867	0.00213	121.534	446592
Lwa1	Salar	0.272715	0.002179	125.175	441923
Lwa1	Turkmen	0.23638	0.002044	115.665	444820
Lwa1	Uyghur	0.249983	0.002088	119.706	446405
Lwa1	Uzbek_Khorezm	0.236174	0.002053	115.063	446365
Lwa1	Uzbek_Tashkent	0.238548	0.002027	117.668	447026
Lwa1	Burusho	0.229808	0.001948	117.954	450906
Lwa1	Kusunda	0.264289	0.00217	121.817	440848
Lwa1	P_AR	0.259208	0.002208	117.382	405990
Lwa1	P_Liangdao	0.27333	0.003426	79.776	61347
Lwa1	E_LonglinCave	0.259198	0.002842	91.196	95506
Lwa1	E_QiheCave	0.269781	0.002557	105.504	278682
Lwa1	Ho_GuaChaCave	0.233056	0.003308	70.459	54944
Lwa1	Ho_PhaFaen	0.239908	0.0026	92.266	218567
Lwa1	M_AR	0.273067	0.00235	116.191	292002
Lwa1	M_Kolyma	0.263946	0.002514	104.997	436343
Lwa1	N_AR	0.265105	0.002223	119.238	440245
Lwa1	N_BaojianshanCave	0.264177	0.002381	110.966	335459
Lwa1	N_Bianbian	0.277974	0.002604	106.767	276149
Lwa1	N_Boshan	0.279914	0.002526	110.812	411321
Lwa1	N_Dushan	0.270571	0.002465	109.777	260630
Lwa1	N_East	0.275126	0.002373	115.926	391234
Lwa1	N_Fujian	0.273782	0.0024	114.09	273331
Lwa1	N_GuaChaCave	0.278469	0.002509	111.002	311270
Lwa1	N_GuaUattamdi	0.267184	0.002432	109.88	363210
Lwa1	N_HhonHaiCoTien	0.276188	0.003569	77.377	51835
Lwa1	N_LiangBua	0.274356	0.0026	105.502	345558
Lwa1	N_MaiDaDieu	0.277921	0.00343	81.032	61761
Lwa1	N_ManBac	0.277957	0.002654	104.736	123631
Lwa1	N_Matsu	0.276174	0.002298	120.189	389800
Lwa1	N_Miiaozigou	0.282807	0.00283	99.926	117775
Lwa1	N_NamTun	0.278062	0.003039	91.485	79673
Lwa1	N_North	0.273805	0.002277	120.226	420001
Lwa1	N_Penghu	0.279271	0.005437	51.362	15788
Lwa1	N_Shandong	0.275077	0.002523	109.035	210832
Lwa1	N_Shimao	0.282808	0.002357	119.987	431323
Lwa1	N_UYR	0.28095	0.002338	120.19	408537
Lwa1	N_WLR	0.281389	0.002343	120.116	433546
Lwa1	N_Wuzhuangguoliang	0.296393	0.006674	44.409	14093
Lwa1	N_YR	0.282819	0.002252	125.583	439907
Lwa1	N_Yumin	0.273513	0.002514	108.8	340363
Lwa1	N.BA_TamPaLing	0.283094	0.002504	113.063	349312
Lwa1	N.BA_TanjungPinang	0.266119	0.002223	119.716	431506
Lwa1	BA_AruManara	0.265476	0.00228	116.457	404126
Lwa1	BA_BanChiang	0.274813	0.006062	45.337	13381
Lwa1	BA_NuiNap	0.283311	0.002553	110.969	197353
Lwa1	BA_TamHang	0.278639	0.003133	88.94	98132
Lwa1	BA_WLR	0.28083	0.002584	108.681	219970
Lwa1	BA_YR	0.283449	0.002277	124.47	436289
Lwa1	IA_AR	0.269237	0.005056	53.251	19930
Lwa1	IA_BanRaiRockshelter	0.273809	0.004426	61.869	27475
Lwa1	IA_Gongguan	0.287831	0.002602	110.608	284161
Lwa1	IA_Hanben	0.285155	0.002247	126.93	439634
Lwa1	IA_LiangToge	0.258725	0.002559	101.091	245315
Lwa1	IA_LongLongRak	0.278	0.002417	115.041	291299
Lwa1	IA_Loyang	0.273105	0.003478	78.518	64159
Lwa1	IA_Shirenzigou	0.247854	0.002328	106.464	297377
Lwa1	IA_TamLodCave	0.285115	0.002519	113.189	286571
Lwa1	IA_LahuPot	0.28473	0.00279	102.071	183728
Lwa1	IA_UYR	0.282494	0.002348	120.306	405221
Lwa1	IA_Xianbei	0.276578	0.00332	83.312	68187
Lwa1	IA_YappaNhae2	0.2819	0.002231	126.342	436210
Lwa1	Hi_Fujian	0.281612	0.002863	98.36	128729
Lwa1	Hi_HonHaiCoTien	0.28474	0.003235	88.032	82449
Lwa1	Hi_Kinabatagan	0.282484	0.002685	105.215	201533
Lwa1	Hi_SupuHujung	0.280205	0.003323	84.319	67399
Lwa1	Hi_TamHang	0.288888	0.003856	74.924	45791
Lwa1	Jomon_HG	0.264331	0.002429	108.802	379583
Lwa1	NSD.Sui_BandaCave	0.285421	0.002584	110.455	252468
Lwa1	NSD_BalongCave	0.285013	0.002745	103.817	178169
Lwa1	NSD_LadaCave	0.284594	0.002556	111.351	344599
Lwa1	NSD_LayiCave	0.283726	0.003027	93.734	87258
Lwa1	NSD_QinchangCave	0.278992	0.002889	96.585	115667
Lwa1	Sui_Cenxu	0.280032	0.00266	105.281	132736
Lwa1	Sui_ShenxianCave	0.281504	0.002487	113.168	286589
Lwa1	Sui_YiyangCave	0.283309	0.002773	102.153	137072
Lwa1	Ming_HuaqiaoCave	0.283535	0.002534	111.901	345272
Lwa1	Ming_HuatuyanCave	0.283939	0.002351	120.773	390632
Lwa1	100BP_GreatAndaman	0.244445	0.002316	105.56	434536
Lwa1	2000BP_SouthAfrica	0.03222	0.001204	26.758	442815
Lwa1	Un_Beringian	0.2576	0.002382	108.15	436691
Lwa1	Un_UstIshim	0.216981	0.002522	86.047	436916
Lwa1	Un_Yana_UP	0.224879	0.002313	97.239	438346
Lavue5	Lwa2	0.286695	0.002221	129.092	437980
Lavue5	Lwa1	0.285409	0.002246	127.067	439165
Lavue5	Lavue5	0	-1	0	-1
Lavue5	Lavue1	0.286598	0.002239	127.987	439119
Lavue5	Lavue2	0.28652	0.002229	128.519	437350
Lavue5	Lavue3	0.286553	0.002239	127.99	435674
Lavue5	Lavue4	0.286626	0.002296	124.848	434896
Lavue5	Lwa3	0.286122	0.002256	126.848	437394
Lavue5	Blang	0.286345	0.002245	127.559	435859
Lavue5	Dara-ang	0.282847	0.00226	125.152	435641
Lavue5	Birhor	0.248914	0.002065	120.54	435241
Lavue5	Bru	0.284176	0.002218	128.105	436230
Lavue5	Cambodian	0.279779	0.002225	125.74	437042
Lavue5	Lua3	0.285669	0.00227	125.851	434668
Lavue5	Lua4	0.285392	0.002236	127.646	435372
Lavue5	Khamu1	0.286184	0.002245	127.484	437489
Lavue5	Khamu2	0.286074	0.002219	128.948	437419
Lavue5	Khamu3	0.285699	0.002234	127.893	438195
Lavue5	Kharia	0.248948	0.002044	121.782	442542
Lavue5	Khmer	0.281305	0.002255	124.728	437203
Lavue5	Khamu4	0.285835	0.002251	126.964	435454
Lavue5	Khomu	0.285794	0.002249	127.089	436052
Lavue5	Kinh	0.285717	0.002238	127.654	436128
Lavue5	KinhVN	0.285903	0.002249	127.128	437636
Lavue5	Kuy	0.281738	0.002215	127.185	435890
Lavue5	Lodhi	0.231459	0.002018	114.722	445319
Lavue5	Lua1	0.285966	0.002269	126.028	435182
Lavue5	Lua2	0.285625	0.002295	124.435	433622
Lavue5	Mang	0.285791	0.002283	125.199	434472
Lavue5	Maniq	0.2601	0.002276	114.264	432832
Lavue5	Mlabri	0.285818	0.002382	120.01	431990
Lavue5	Mon_CT	0.274474	0.002148	127.791	449680
Lavue5	Mon_NT	0.277085	0.002197	126.128	438028
Lavue5	Muong	0.286347	0.002235	128.122	436964
Lavue5	Nyahkur	0.279551	0.002203	126.903	436410
Lavue5	Soa	0.283648	0.002215	128.063	438132
Lavue5	Vietnamese	0.286055	0.002255	126.835	436639
Lavue5	Ami	0.285335	0.002265	125.975	435054
Lavue5	Atayal	0.285205	0.002297	124.14	433894
Lavue5	Cham	0.27817	0.002179	127.636	438934
Lavue5	Dusun	0.28387	0.00225	126.142	436021
Lavue5	Ede	0.279738	0.002157	129.684	438071
Lavue5	Giarai	0.280026	0.002206	126.949	438463
Lavue5	Ilocano	0.281394	0.002292	122.778	431574
Lavue5	Kankanaey	0.284963	0.002269	125.603	434842
Lavue5	Malay	0.277806	0.002201	126.191	438135
Lavue5	Murut	0.28545	0.002275	125.467	435310
Lavue5	SouthernThai_AN	0.272587	0.002133	127.787	442756
Lavue5	Tagalog	0.277964	0.002243	123.927	435065
Lavue5	Vizaya	0.27727	0.002245	123.521	434030
Lavue5	Dao	0.287153	0.002267	126.641	436675
Lavue5	Hmong	0.286736	0.002278	125.873	434999
Lavue5	HmongDaw	0.286633	0.002316	123.766	435867
Lavue5	HmongNjua	0.286337	0.002327	123.07	434960
Lavue5	HmongVN	0.287168	0.002332	123.148	434342
Lavue5	IuMien	0.286207	0.002263	126.478	435949
Lavue5	Miao	0.286405	0.002289	125.14	436306
Lavue5	Pathen	0.285888	0.002277	125.563	435247
Lavue5	She	0.286028	0.002252	127.016	435849
Lavue5	Akha	0.284692	0.002221	128.209	439876
Lavue5	Burmese	0.273697	0.002137	128.087	439566
Lavue5	Cong	0.284477	0.00226	125.894	436611
Lavue5	Dungan	0.274324	0.00222	123.542	441253
Lavue5	Gurung	0.275394	0.002245	122.683	435108
Lavue5	Han	0.284978	0.002244	126.983	442841
Lavue5	Han_Chongqing	0.286364	0.002299	124.566	432539
Lavue5	Han_Fujian	0.285184	0.002261	126.138	434159
Lavue5	Han_Guangdong	0.286341	0.002288	125.127	435361
Lavue5	Han_Henan	0.283619	0.002314	122.565	434289
Lavue5	Han_Hubei	0.286327	0.002289	125.066	434064
Lavue5	Han_Jiangsu	0.28536	0.002292	124.494	435158
Lavue5	Han_Shandong	0.283461	0.002275	124.596	436839
Lavue5	Han_Shanghai	0.286365	0.002389	119.845	431662
Lavue5	Han_Shanxi	0.282999	0.002231	126.842	436223
Lavue5	Han_Sichuan	0.284938	0.00228	124.951	435188
Lavue5	Han_Zhejiang	0.284981	0.002269	125.625	434156
Lavue5	Hanhi	0.284839	0.002276	125.146	436406
Lavue5	KarenPadaung	0.285773	0.002225	128.454	435898
Lavue5	KarenPwo	0.285506	0.002268	125.906	435849
Lavue5	KarenSkaw	0.284195	0.002279	124.694	437001
Lavue5	KarenSkaw2	0.285196	0.002256	126.396	435528
Lavue5	Lahu	0.285882	0.002257	126.65	437944
Lavue5	Lahu_CN	0.286008	0.002269	126.077	435045
Lavue5	LahuVN	0.285492	0.002275	125.506	435156
Lavue5	Lisu	0.284622	0.002263	125.758	436192
Lavue5	Lolo	0.287039	0.002289	125.382	434861
Lavue5	Magar	0.27189	0.002194	123.939	436570
Lavue5	Naxi	0.283076	0.002274	124.474	436267
Lavue5	Newar	0.25525	0.002138	119.369	436588
Lavue5	Phula	0.286049	0.002261	126.497	436404
Lavue5	Qiang_Danba	0.282687	0.002261	125.019	436359
Lavue5	Qiang_Daofu	0.281866	0.002235	126.103	437467
Lavue5	Rai	0.277821	0.002262	122.847	434551
Lavue5	Sherpa	0.277856	0.002284	121.632	433693
Lavue5	Sila	0.285392	0.002289	124.683	435080
Lavue5	Tamang	0.270314	0.002189	123.494	437539
Lavue5	Tibetan_Chamdo	0.279106	0.002238	124.726	437624
Lavue5	Tibetan_Gangcha	0.276844	0.002224	124.486	441979
Lavue5	Tibetan_Gannan	0.277546	0.002263	122.629	435624
Lavue5	Tibetan_Lhasa	0.278367	0.002239	124.329	436851
Lavue5	Tibetan_Nagqu	0.278715	0.002241	124.352	436362
Lavue5	Tibetan_Shannan	0.277757	0.002223	124.973	437000
Lavue5	Tibetan_Shigatse	0.278239	0.002262	123.001	437416
Lavue5	Tibetan_Xinlong	0.28222	0.002227	126.739	437256
Lavue5	Tibetan_Xunhua	0.277008	0.002249	123.174	436056
Lavue5	Tibetan_Yajiang	0.279616	0.002211	126.458	437936
Lavue5	Tibetan_Yunnan	0.281439	0.002349	119.791	433073
Lavue5	Tujia	0.285713	0.002263	126.266	436670
Lavue5	Yi	0.283682	0.002291	123.842	436761
Lavue5	BlackTai	0.285884	0.002238	127.726	435395
Lavue5	Boy	0.284937	0.002339	121.842	434179
Lavue5	CentralThai	0.277019	0.00217	127.644	443391
Lavue5	Colao	0.288341	0.002295	125.634	435347
Lavue5	Dai	0.286438	0.002271	126.127	436130
Lavue5	Dong	0.286743	0.002256	127.121	439103
Lavue5	Gelao	0.286883	0.002285	125.532	436024
Lavue5	Kalueang	0.283658	0.002202	128.8	436575
Lavue5	Khonmueang	0.283891	0.002214	128.222	440385
Lavue5	Khuen	0.286557	0.002275	125.95	435924
Lavue5	Lachi	0.28737	0.002288	125.585	435034
Lavue5	Lao	0.284116	0.002251	126.202	437411
Lavue5	LaoIsan	0.283021	0.002206	128.276	440968
Lavue5	Laotian	0.285773	0.002228	128.242	441991
Lavue5	Li	0.285173	0.002309	123.509	433573
Lavue5	Lue	0.286341	0.00225	127.254	435793
Lavue5	LueTL3	0.286297	0.002251	127.188	436491
Lavue5	Maonan	0.287399	0.002251	127.661	437990
Lavue5	Mulam	0.286715	0.002239	128.035	438120
Lavue5	Nung	0.286822	0.002259	126.986	436906
Lavue5	Nyaw	0.284214	0.002217	128.182	436965
Lavue5	Phuan	0.285758	0.002229	128.18	436404
Lavue5	Phutai	0.284625	0.002242	126.941	436959
Lavue5	Saek	0.284979	0.002235	127.482	437091
Lavue5	Shan	0.284464	0.00224	126.996	436404
Lavue5	SouthernThai_TK	0.272985	0.002167	125.96	442129
Lavue5	Tay	0.286193	0.002245	127.489	436487
Lavue5	Thai	0.277072	0.002182	126.969	437826
Lavue5	ThaiVN	0.286949	0.002252	127.418	437172
Lavue5	Yuan	0.285517	0.00221	129.167	436030
Lavue5	Zhuang	0.286643	0.00224	127.979	439010
Lavue5	Brahmins_UttarPradesh	0.234453	0.002031	115.45	440409
Lavue5	Brahui	0.217272	0.001959	110.938	450141
Lavue5	Irula	0.236688	0.002035	116.285	437550
Lavue5	Mala	0.233743	0.00201	116.292	445137
Lavue5	Vellalar	0.230833	0.002015	114.535	438629
Lavue5	Vishwabrahmin	0.233085	0.001982	117.597	445612
Lavue5	Bahun	0.237724	0.002101	113.164	438230
Lavue5	Balochi	0.218159	0.001957	111.473	450054
Lavue5	Bengali	0.236109	0.001982	119.124	441596
Lavue5	Brahmin_Tiwari	0.227042	0.001972	115.154	447692
Lavue5	French	0.216197	0.001997	108.24	451839
Lavue5	Gujarati	0.227616	0.001975	115.245	448665
Lavue5	Hazara	0.249062	0.002066	120.557	446319
Lavue5	Kalash	0.223549	0.001994	112.138	444964
Lavue5	Makrani	0.213081	0.001952	109.167	451566
Lavue5	Pathan	0.223041	0.001962	113.704	448721
Lavue5	Punjabi	0.230298	0.00201	114.558	442864
Lavue5	Sindhi_Pakistan	0.223825	0.001994	112.271	447564
Lavue5	Tajik	0.226383	0.001997	113.377	450944
Lavue5	Tharu	0.255916	0.002085	122.734	437537
Lavue5	Japanese	0.282096	0.002272	124.172	440512
Lavue5	Korean	0.28361	0.002275	124.652	434797
Lavue5	Bonan	0.276776	0.002236	123.76	438659
Lavue5	Daur	0.278565	0.002245	124.06	437475
Lavue5	Dongxiang	0.274473	0.002213	124.005	437983
Lavue5	Kalmyk	0.267125	0.00221	120.857	441360
Lavue5	Mongol	0.269717	0.002185	123.445	449233
Lavue5	Mongola	0.278851	0.002269	122.897	435920
Lavue5	Tu	0.277635	0.002228	124.584	438605
Lavue5	Yugur	0.27975	0.00221	126.602	441047
Lavue5	Jarawa	0.246584	0.002241	110.023	432425
Lavue5	Onge	0.24583	0.002251	109.217	432933
Lavue5	Hezhen	0.278749	0.002298	121.321	436491
Lavue5	Oroqen	0.278547	0.002271	122.659	437315
Lavue5	Xibo	0.278731	0.002246	124.089	436452
Lavue5	Karakalpak	0.249293	0.002069	120.473	448096
Lavue5	Kazakh	0.2549	0.002142	119.022	445653
Lavue5	Kazakh_CN	0.261425	0.00216	121.03	440105
Lavue5	Kyrgyz_CN	0.258295	0.002145	120.389	445434
Lavue5	Kyrgyz_Kyrgyzstan	0.258334	0.002132	121.196	444904
Lavue5	Salar	0.272285	0.002193	124.133	439385
Lavue5	Turkmen	0.235954	0.002032	116.107	441996
Lavue5	Uyghur	0.249925	0.002074	120.519	444361
Lavue5	Uzbek_Khorezm	0.235618	0.002074	113.624	444066
Lavue5	Uzbek_Tashkent	0.238375	0.002035	117.162	444857
Lavue5	Burusho	0.229652	0.001964	116.906	449553
Lavue5	Kusunda	0.264199	0.002179	121.242	437584
Lavue5	P_AR	0.257979	0.002182	118.208	401132
Lavue5	P_Liangdao	0.272351	0.00347	78.487	60609
Lavue5	E_LonglinCave	0.257196	0.002837	90.658	94189
Lavue5	E_QiheCave	0.268262	0.002573	104.271	274970
Lavue5	Ho_GuaChaCave	0.233611	0.00338	69.11	54181
Lavue5	Ho_PhaFaen	0.240829	0.002675	90.034	215610
Lavue5	M_AR	0.27251	0.002378	114.595	288286
Lavue5	M_Kolyma	0.263385	0.002534	103.943	430267
Lavue5	N_AR	0.265223	0.002234	118.726	436259
Lavue5	N_BaojianshanCave	0.263438	0.002421	108.796	330844
Lavue5	N_Bianbian	0.276183	0.002654	104.067	272324
Lavue5	N_Boshan	0.27906	0.002534	110.115	405589
Lavue5	N_Dushan	0.269523	0.002503	107.679	257046
Lavue5	N_East	0.274847	0.002372	115.87	385910
Lavue5	N_Fujian	0.272012	0.002401	113.289	269901
Lavue5	N_GuaChaCave	0.279463	0.002524	110.716	306661
Lavue5	N_GuaUattamdi	0.266023	0.002471	107.675	358320
Lavue5	N_HhonHaiCoTien	0.275742	0.003608	76.421	51052
Lavue5	N_LiangBua	0.273153	0.00261	104.654	340591
Lavue5	N_MaiDaDieu	0.278638	0.003446	80.86	60900
Lavue5	N_ManBac	0.276616	0.002686	102.997	121769
Lavue5	N_Matsu	0.275411	0.002313	119.071	384655
Lavue5	N_Miiaozigou	0.281235	0.002844	98.893	116083
Lavue5	N_NamTun	0.278692	0.003043	91.595	78492
Lavue5	N_North	0.273535	0.002319	117.949	415143
Lavue5	N_Penghu	0.278124	0.005538	50.22	15592
Lavue5	N_Shandong	0.273375	0.002539	107.678	208047
Lavue5	N_Shimao	0.282348	0.002404	117.466	425505
Lavue5	N_UYR	0.280169	0.00236	118.703	403123
Lavue5	N_WLR	0.279741	0.002355	118.809	427932
Lavue5	N_Wuzhuangguoliang	0.291857	0.006709	43.501	13868
Lavue5	N_YR	0.281919	0.002265	124.493	435769
Lavue5	N_Yumin	0.274297	0.00257	106.748	335629
Lavue5	N.BA_TamPaLing	0.282658	0.00254	111.262	344385
Lavue5	N.BA_TanjungPinang	0.264659	0.00223	118.705	426607
Lavue5	BA_AruManara	0.264493	0.0023	114.979	399148
Lavue5	BA_BanChiang	0.277637	0.006189	44.861	13172
Lavue5	BA_NuiNap	0.282512	0.002546	110.945	194457
Lavue5	BA_TamHang	0.278217	0.003236	85.979	96743
Lavue5	BA_WLR	0.280036	0.002625	106.695	216856
Lavue5	BA_YR	0.282608	0.002287	123.559	431241
Lavue5	IA_AR	0.268652	0.00517	51.963	19637
Lavue5	IA_BanRaiRockshelter	0.274056	0.004553	60.197	27008
Lavue5	IA_Gongguan	0.28481	0.002611	109.072	279967
Lavue5	IA_Hanben	0.283319	0.00225	125.924	436318
Lavue5	IA_LiangToge	0.258559	0.002611	99.025	241747
Lavue5	IA_LongLongRak	0.277148	0.002434	113.869	287172
Lavue5	IA_Loyang	0.273875	0.003505	78.148	63298
Lavue5	IA_Shirenzigou	0.247433	0.002355	105.075	293448
Lavue5	IA_TamLodCave	0.28565	0.002561	111.553	282276
Lavue5	IA_LahuPot	0.284355	0.002821	100.806	180990
Lavue5	IA_UYR	0.281355	0.002368	118.791	399748
Lavue5	IA_Xianbei	0.276613	0.003338	82.862	67224
Lavue5	IA_YappaNhae2	0.282071	0.002238	126.028	432441
Lavue5	Hi_Fujian	0.279988	0.002881	97.192	127049
Lavue5	Hi_HonHaiCoTien	0.283649	0.00326	86.996	81365
Lavue5	Hi_Kinabatagan	0.282145	0.002746	102.761	198684
Lavue5	Hi_SupuHujung	0.278535	0.003333	83.564	66397
Lavue5	Hi_TamHang	0.287825	0.003844	74.869	45163
Lavue5	Jomon_HG	0.263635	0.002474	106.557	374595
Lavue5	NSD.Sui_BandaCave	0.283556	0.002591	109.445	248992
Lavue5	NSD_BalongCave	0.283206	0.002737	103.49	175643
Lavue5	NSD_LadaCave	0.282335	0.002618	107.829	339831
Lavue5	NSD_LayiCave	0.283311	0.003133	90.44	86036
Lavue5	NSD_QinchangCave	0.277074	0.002937	94.347	114094
Lavue5	Sui_Cenxu	0.277618	0.002708	102.521	130928
Lavue5	Sui_ShenxianCave	0.279628	0.0025	111.858	282736
Lavue5	Sui_YiyangCave	0.281376	0.002772	101.514	135227
Lavue5	Ming_HuaqiaoCave	0.282959	0.002553	110.843	340484
Lavue5	Ming_HuatuyanCave	0.283159	0.002366	119.674	385635
Lavue5	100BP_GreatAndaman	0.24519	0.002348	104.411	428501
Lavue5	2000BP_SouthAfrica	0.03188	0.001224	26.055	436727
Lavue5	Un_Beringian	0.256017	0.002401	106.638	430765
Lavue5	Un_UstIshim	0.217326	0.00255	85.234	430960
Lavue5	Un_Yana_UP	0.224439	0.002328	96.407	433043
Lavue1	Lwa2	0.286803	0.002208	129.885	440179
Lavue1	Lwa1	0.287476	0.002237	128.528	440600
Lavue1	Lavue5	0.286598	0.002239	127.987	439119
Lavue1	Lavue1	0	-1	0	-1
Lavue1	Lavue2	0.292918	0.002211	132.5	438825
Lavue1	Lavue3	0.288656	0.002226	129.648	438686
Lavue1	Lavue4	0.287914	0.002269	126.89	438398
Lavue1	Lwa3	0.287202	0.002235	128.485	439653
Lavue1	Blang	0.287262	0.002222	129.295	438982
Lavue1	Dara-ang	0.283683	0.002224	127.53	439032
Lavue1	Birhor	0.248948	0.002063	120.688	439595
Lavue1	Bru	0.284333	0.002189	129.878	439412
Lavue1	Cambodian	0.280113	0.002201	127.272	440143
Lavue1	Lua3	0.286361	0.00224	127.837	438583
Lavue1	Lua4	0.285945	0.002233	128.03	438890
Lavue1	Khamu1	0.28681	0.002217	129.395	439943
Lavue1	Khamu2	0.286538	0.0022	130.254	439940
Lavue1	Khamu3	0.286507	0.002204	129.998	440346
Lavue1	Kharia	0.248774	0.002034	122.336	444669
Lavue1	Khmer	0.281472	0.002227	126.407	440155
Lavue1	Khamu4	0.286935	0.002232	128.534	438891
Lavue1	Khomu	0.286233	0.002227	128.529	439224
Lavue1	Kinh	0.286058	0.002228	128.367	439282
Lavue1	KinhVN	0.286018	0.002232	128.162	440161
Lavue1	Kuy	0.282166	0.002193	128.666	439387
Lavue1	Lodhi	0.231598	0.001994	116.124	447490
Lavue1	Lua1	0.287101	0.002268	126.565	438792
Lavue1	Lua2	0.28689	0.002277	125.994	437948
Lavue1	Mang	0.285999	0.002259	126.611	438430
Lavue1	Maniq	0.260236	0.002234	116.503	438064
Lavue1	Mlabri	0.286893	0.002348	122.183	437302
Lavue1	Mon_CT	0.27487	0.002134	128.781	450119
Lavue1	Mon_NT	0.277542	0.002176	127.559	440745
Lavue1	Muong	0.286593	0.002226	128.761	439838
Lavue1	Nyahkur	0.280278	0.002193	127.809	439721
Lavue1	Soa	0.283988	0.002197	129.262	440708
Lavue1	Vietnamese	0.286268	0.002234	128.143	439472
Lavue1	Ami	0.285576	0.002242	127.372	438819
Lavue1	Atayal	0.284886	0.00227	125.517	438229
Lavue1	Cham	0.278506	0.002159	128.981	441485
Lavue1	Dusun	0.283925	0.002222	127.776	439228
Lavue1	Ede	0.279915	0.002129	131.502	440781
Lavue1	Giarai	0.280674	0.002178	128.895	441027
Lavue1	Ilocano	0.281681	0.002263	124.474	437269
Lavue1	Kankanaey	0.284824	0.002248	126.724	438662
Lavue1	Malay	0.277661	0.002173	127.768	440946
Lavue1	Murut	0.285546	0.002231	127.987	438883
Lavue1	SouthernThai_AN	0.272942	0.002114	129.114	444391
Lavue1	Tagalog	0.277947	0.002222	125.091	439034
Lavue1	Vizaya	0.277529	0.002216	125.264	438573
Lavue1	Dao	0.287095	0.002246	127.818	439650
Lavue1	Hmong	0.286736	0.00226	126.875	438695
Lavue1	HmongDaw	0.286702	0.002288	125.287	439280
Lavue1	HmongNjua	0.286612	0.002303	124.428	438753
Lavue1	HmongVN	0.287116	0.002305	124.587	438342
Lavue1	IuMien	0.286475	0.002237	128.056	439329
Lavue1	Miao	0.286705	0.002266	126.551	439237
Lavue1	Pathen	0.286461	0.002266	126.425	438751
Lavue1	She	0.286485	0.002242	127.766	439040
Lavue1	Akha	0.285653	0.002202	129.701	441531
Lavue1	Burmese	0.274327	0.002125	129.068	441797
Lavue1	Cong	0.285569	0.002237	127.649	439539
Lavue1	Dungan	0.274799	0.002179	126.099	443336
Lavue1	Gurung	0.275629	0.002226	123.829	438971
Lavue1	Han	0.285405	0.002225	128.294	443758
Lavue1	Han_Chongqing	0.286696	0.002263	126.702	437504
Lavue1	Han_Fujian	0.285375	0.002244	127.174	438187
Lavue1	Han_Guangdong	0.28643	0.002266	126.42	438870
Lavue1	Han_Henan	0.284637	0.002286	124.532	438305
Lavue1	Han_Hubei	0.286092	0.002275	125.731	438230
Lavue1	Han_Jiangsu	0.28563	0.002281	125.217	438757
Lavue1	Han_Shandong	0.283913	0.002258	125.735	439658
Lavue1	Han_Shanghai	0.287212	0.002374	121.002	437118
Lavue1	Han_Shanxi	0.283436	0.002215	127.948	439434
Lavue1	Han_Sichuan	0.285309	0.002255	126.526	438748
Lavue1	Han_Zhejiang	0.285299	0.002261	126.188	438186
Lavue1	Hanhi	0.285582	0.002243	127.309	439187
Lavue1	KarenPadaung	0.286639	0.002203	130.117	438995
Lavue1	KarenPwo	0.287053	0.002253	127.397	439032
Lavue1	KarenSkaw	0.286995	0.002249	127.617	439940
Lavue1	KarenSkaw2	0.288058	0.002232	129.075	438641
Lavue1	Lahu	0.286361	0.002236	128.09	440420
Lavue1	Lahu_CN	0.286528	0.002244	127.712	438601
Lavue1	LahuVN	0.285843	0.002237	127.775	438669
Lavue1	Lisu	0.285121	0.002245	126.992	439327
Lavue1	Lolo	0.287456	0.002275	126.363	438498
Lavue1	Magar	0.273033	0.002172	125.694	439989
Lavue1	Naxi	0.283687	0.00225	126.102	439273
Lavue1	Newar	0.255866	0.002129	120.178	440584
Lavue1	Phula	0.286554	0.002238	128.064	439190
Lavue1	Qiang_Danba	0.283129	0.002232	126.863	439406
Lavue1	Qiang_Daofu	0.28247	0.002227	126.819	440070
Lavue1	Rai	0.278886	0.002246	124.152	438617
Lavue1	Sherpa	0.278708	0.002245	124.132	438104
Lavue1	Sila	0.285698	0.002262	126.276	438569
Lavue1	Tamang	0.271057	0.002175	124.623	440568
Lavue1	Tibetan_Chamdo	0.27979	0.002238	125.043	440153
Lavue1	Tibetan_Gangcha	0.277345	0.002201	126.02	443517
Lavue1	Tibetan_Gannan	0.278051	0.002239	124.163	439423
Lavue1	Tibetan_Lhasa	0.278993	0.002215	125.934	439767
Lavue1	Tibetan_Nagqu	0.279555	0.002224	125.726	439416
Lavue1	Tibetan_Shannan	0.278384	0.002191	127.085	439821
Lavue1	Tibetan_Shigatse	0.278617	0.002237	124.541	440218
Lavue1	Tibetan_Xinlong	0.282815	0.002223	127.214	439928
Lavue1	Tibetan_Xunhua	0.277515	0.002216	125.253	440212
Lavue1	Tibetan_Yajiang	0.280217	0.0022	127.363	440693
Lavue1	Tibetan_Yunnan	0.28262	0.002302	122.769	437682
Lavue1	Tujia	0.28605	0.002238	127.835	439514
Lavue1	Yi	0.284101	0.002265	125.452	439526
Lavue1	BlackTai	0.286106	0.00222	128.863	439056
Lavue1	Boy	0.285116	0.002311	123.365	438603
Lavue1	CentralThai	0.277248	0.002142	129.421	444677
Lavue1	Colao	0.288386	0.002276	126.688	438724
Lavue1	Dai	0.286875	0.00224	128.061	439237
Lavue1	Dong	0.286918	0.002236	128.338	441089
Lavue1	Gelao	0.286929	0.002259	127.013	439147
Lavue1	Kalueang	0.283847	0.002177	130.356	439669
Lavue1	Khonmueang	0.284382	0.002202	129.172	441996
Lavue1	Khuen	0.286715	0.002242	127.875	439244
Lavue1	Lachi	0.287635	0.002279	126.23	438645
Lavue1	Lao	0.284398	0.002224	127.85	440246
Lavue1	LaoIsan	0.283229	0.002183	129.743	442643
Lavue1	Laotian	0.286196	0.002204	129.85	443172
Lavue1	Li	0.285448	0.002279	125.236	438167
Lavue1	Lue	0.286878	0.002245	127.76	439166
Lavue1	LueTL3	0.286519	0.002238	128.007	439415
Lavue1	Maonan	0.287503	0.002231	128.882	440325
Lavue1	Mulam	0.286952	0.002226	128.887	440421
Lavue1	Nung	0.286913	0.002229	128.691	439631
Lavue1	Nyaw	0.284543	0.002189	129.995	440016
Lavue1	Phuan	0.28569	0.002224	128.473	439428
Lavue1	Phutai	0.284828	0.002212	128.755	440117
Lavue1	Saek	0.285233	0.002203	129.446	440016
Lavue1	Shan	0.284657	0.002206	129.051	439479
Lavue1	SouthernThai_TK	0.273524	0.002152	127.109	443877
Lavue1	Tay	0.286499	0.002224	128.825	439467
Lavue1	Thai	0.277737	0.002169	128.038	440560
Lavue1	ThaiVN	0.287039	0.002222	129.192	439867
Lavue1	Yuan	0.285458	0.002185	130.623	439195
Lavue1	Zhuang	0.286727	0.002212	129.637	440903
Lavue1	Brahmins_UttarPradesh	0.23475	0.002013	116.64	443691
Lavue1	Brahui	0.217639	0.001942	112.063	451894
Lavue1	Irula	0.236703	0.002005	118.056	441473
Lavue1	Mala	0.233733	0.001985	117.749	447092
Lavue1	Vellalar	0.230737	0.001989	115.977	442350
Lavue1	Vishwabrahmin	0.232927	0.001959	118.907	447509
Lavue1	Bahun	0.237891	0.002061	115.398	442028
Lavue1	Balochi	0.21841	0.001943	112.381	451836
Lavue1	Bengali	0.236008	0.001967	120.009	444561
Lavue1	Brahmin_Tiwari	0.227251	0.00194	117.148	449561
Lavue1	French	0.216304	0.00199	108.676	453758
Lavue1	Gujarati	0.227904	0.001952	116.772	450280
Lavue1	Hazara	0.249044	0.002039	122.159	448090
Lavue1	Kalash	0.223723	0.001974	113.326	447564
Lavue1	Makrani	0.213228	0.001932	110.352	453413
Lavue1	Pathan	0.223309	0.001943	114.902	450572
Lavue1	Punjabi	0.230377	0.00201	114.624	445510
Lavue1	Sindhi_Pakistan	0.224083	0.001968	113.89	449582
Lavue1	Tajik	0.22666	0.001979	114.55	452381
Lavue1	Tharu	0.256185	0.002067	123.953	441030
Lavue1	Japanese	0.282412	0.002257	125.11	442048
Lavue1	Korean	0.28357	0.002249	126.084	438608
Lavue1	Bonan	0.277061	0.002215	125.065	441469
Lavue1	Daur	0.27871	0.002212	125.997	440473
Lavue1	Dongxiang	0.274433	0.002197	124.899	441019
Lavue1	Kalmyk	0.267225	0.002172	123.016	443710
Lavue1	Mongol	0.270152	0.00216	125.099	450041
Lavue1	Mongola	0.279438	0.002253	124.019	439574
Lavue1	Tu	0.278407	0.002212	125.836	441083
Lavue1	Yugur	0.28022	0.002194	127.727	442827
Lavue1	Jarawa	0.246497	0.002215	111.305	437770
Lavue1	Onge	0.245786	0.002221	110.652	438035
Lavue1	Hezhen	0.279414	0.002262	123.521	439697
Lavue1	Oroqen	0.278475	0.00225	123.772	440384
Lavue1	Xibo	0.279187	0.002216	125.971	439787
Lavue1	Karakalpak	0.249663	0.002065	120.93	449605
Lavue1	Kazakh	0.254914	0.002123	120.051	447475
Lavue1	Kazakh_CN	0.261753	0.002138	122.455	442940
Lavue1	Kyrgyz_CN	0.258894	0.002129	121.589	447146
Lavue1	Kyrgyz_Kyrgyzstan	0.258725	0.002111	122.535	446710
Lavue1	Salar	0.272719	0.00218	125.098	442148
Lavue1	Turkmen	0.236262	0.00204	115.815	444940
Lavue1	Uyghur	0.249738	0.002066	120.876	446550
Lavue1	Uzbek_Khorezm	0.236171	0.00205	115.217	446595
Lavue1	Uzbek_Tashkent	0.23845	0.00202	118.067	447177
Lavue1	Burusho	0.22995	0.001948	118.056	451061
Lavue1	Kusunda	0.264701	0.002155	122.844	440875
Lavue1	P_AR	0.259341	0.002194	118.228	406319
Lavue1	P_Liangdao	0.271145	0.003381	80.208	61409
Lavue1	E_LonglinCave	0.258394	0.002804	92.153	95590
Lavue1	E_QiheCave	0.267827	0.002549	105.085	278945
Lavue1	Ho_GuaChaCave	0.233496	0.003306	70.633	54976
Lavue1	Ho_PhaFaen	0.241108	0.002608	92.454	218790
Lavue1	M_AR	0.272646	0.002351	115.961	292327
Lavue1	M_Kolyma	0.264861	0.002527	104.799	436735
Lavue1	N_AR	0.265219	0.002218	119.583	440465
Lavue1	N_BaojianshanCave	0.263677	0.002384	110.617	335759
Lavue1	N_Bianbian	0.276853	0.002586	107.063	276471
Lavue1	N_Boshan	0.279565	0.002519	110.972	411714
Lavue1	N_Dushan	0.270342	0.002424	111.534	260847
Lavue1	N_East	0.275382	0.002371	116.126	391657
Lavue1	N_Fujian	0.272342	0.002369	114.951	273632
Lavue1	N_GuaChaCave	0.280067	0.002486	112.637	311638
Lavue1	N_GuaUattamdi	0.265728	0.002412	110.165	363640
Lavue1	N_HhonHaiCoTien	0.2773	0.003508	79.051	51900
Lavue1	N_LiangBua	0.273741	0.002592	105.604	345914
Lavue1	N_MaiDaDieu	0.278495	0.003385	82.283	61833
Lavue1	N_ManBac	0.277338	0.002661	104.218	123798
Lavue1	N_Matsu	0.274147	0.002278	120.361	390179
Lavue1	N_Miiaozigou	0.281994	0.002849	98.971	117908
Lavue1	N_NamTun	0.278637	0.003056	91.187	79820
Lavue1	N_North	0.273347	0.002276	120.116	420385
Lavue1	N_Penghu	0.277646	0.005487	50.597	15800
Lavue1	N_Shandong	0.27491	0.0025	109.972	211040
Lavue1	N_Shimao	0.282645	0.002373	119.11	431708
Lavue1	N_UYR	0.28097	0.002323	120.938	408840
Lavue1	N_WLR	0.280662	0.002338	120.062	433920
Lavue1	N_Wuzhuangguoliang	0.297488	0.006601	45.065	14102
Lavue1	N_YR	0.28228	0.002249	125.519	440286
Lavue1	N_Yumin	0.273427	0.002491	109.751	340700
Lavue1	N.BA_TamPaLing	0.284057	0.002494	113.89	349690
Lavue1	N.BA_TanjungPinang	0.265038	0.002206	120.137	431893
Lavue1	BA_AruManara	0.264298	0.002247	117.625	404428
Lavue1	BA_BanChiang	0.276283	0.006078	45.458	13376
Lavue1	BA_NuiNap	0.282157	0.00254	111.074	197649
Lavue1	BA_TamHang	0.279985	0.003132	89.394	98229
Lavue1	BA_WLR	0.280187	0.002605	107.554	220208
Lavue1	BA_YR	0.282845	0.002271	124.555	436673
Lavue1	IA_AR	0.269441	0.005168	52.137	19932
Lavue1	IA_BanRaiRockshelter	0.27635	0.004431	62.368	27479
Lavue1	IA_Gongguan	0.284958	0.002564	111.15	284537
Lavue1	IA_Hanben	0.283303	0.002227	127.201	440117
Lavue1	IA_LiangToge	0.257971	0.002515	102.554	245597
Lavue1	IA_LongLongRak	0.27844	0.002403	115.894	291574
Lavue1	IA_Loyang	0.273384	0.003504	78.014	64193
Lavue1	IA_Shirenzigou	0.247777	0.002343	105.755	297633
Lavue1	IA_TamLodCave	0.28629	0.002534	112.982	286800
Lavue1	IA_LahuPot	0.28642	0.002786	102.801	183873
Lavue1	IA_UYR	0.282239	0.002349	120.141	405563
Lavue1	IA_Xianbei	0.275611	0.003311	83.235	68238
Lavue1	IA_YappaNhae2	0.282908	0.002223	127.286	436345
Lavue1	Hi_Fujian	0.280829	0.002849	98.56	128797
Lavue1	Hi_HonHaiCoTien	0.284847	0.003225	88.316	82566
Lavue1	Hi_Kinabatagan	0.281147	0.002677	105.031	201709
Lavue1	Hi_SupuHujung	0.277336	0.003293	84.229	67433
Lavue1	Hi_TamHang	0.290353	0.003856	75.29	45808
Lavue1	Jomon_HG	0.263767	0.002416	109.189	379957
Lavue1	NSD.Sui_BandaCave	0.283953	0.002542	111.694	252704
Lavue1	NSD_BalongCave	0.283874	0.002765	102.667	178251
Lavue1	NSD_LadaCave	0.281954	0.002548	110.677	344962
Lavue1	NSD_LayiCave	0.281745	0.003027	93.066	87380
Lavue1	NSD_QinchangCave	0.278372	0.002888	96.392	115831
Lavue1	Sui_Cenxu	0.278372	0.002672	104.172	132773
Lavue1	Sui_ShenxianCave	0.279956	0.002489	112.461	286822
Lavue1	Sui_YiyangCave	0.281606	0.002756	102.173	137154
Lavue1	Ming_HuaqiaoCave	0.283208	0.002527	112.067	345635
Lavue1	Ming_HuatuyanCave	0.282907	0.002339	120.94	391068
Lavue1	100BP_GreatAndaman	0.244737	0.00232	105.481	434919
Lavue1	2000BP_SouthAfrica	0.032733	0.001195	27.385	443259
Lavue1	Un_Beringian	0.256995	0.002393	107.399	437142
Lavue1	Un_UstIshim	0.216663	0.002479	87.408	437271
Lavue1	Un_Yana_UP	0.225294	0.002277	98.958	438630
Lavue2	Lwa2	0.286843	0.002201	130.318	438843
Lavue2	Lwa1	0.286877	0.002222	129.105	439554
Lavue2	Lavue5	0.28652	0.002229	128.519	437350
Lavue2	Lavue1	0.292918	0.002211	132.5	438825
Lavue2	Lavue2	0	-1	0	-1
Lavue2	Lavue3	0.289586	0.002215	130.753	436792
Lavue2	Lavue4	0.287619	0.002262	127.15	436434
Lavue2	Lwa3	0.286788	0.002225	128.871	438335
Lavue2	Blang	0.286825	0.002213	129.622	437168
Lavue2	Dara-ang	0.283318	0.002218	127.748	437138
Lavue2	Birhor	0.249153	0.002069	120.429	437491
Lavue2	Bru	0.28413	0.002193	129.559	437795
Lavue2	Cambodian	0.279969	0.002194	127.613	438418
Lavue2	Lua3	0.286242	0.002261	126.614	436513
Lavue2	Lua4	0.285492	0.002222	128.469	437025
Lavue2	Khamu1	0.286578	0.00222	129.1	438543
Lavue2	Khamu2	0.286289	0.002196	130.365	438549
Lavue2	Khamu3	0.286	0.002197	130.172	439114
Lavue2	Kharia	0.248956	0.00205	121.457	443525
Lavue2	Khmer	0.281335	0.002217	126.909	438579
Lavue2	Khamu4	0.286466	0.002226	128.718	436967
Lavue2	Khomu	0.286318	0.002216	129.206	437461
Lavue2	Kinh	0.285625	0.002223	128.484	437525
Lavue2	KinhVN	0.28573	0.002225	128.434	438688
Lavue2	Kuy	0.281907	0.002182	129.222	437549
Lavue2	Lodhi	0.231523	0.002014	114.959	446366
Lavue2	Lua1	0.286985	0.002252	127.435	436959
Lavue2	Lua2	0.286173	0.002249	127.242	435796
Lavue2	Mang	0.285959	0.002258	126.638	436430
Lavue2	Maniq	0.260722	0.002279	114.426	435572
Lavue2	Mlabri	0.286475	0.002357	121.554	434665
Lavue2	Mon_CT	0.27473	0.002135	128.676	449739
Lavue2	Mon_NT	0.277049	0.002162	128.117	439359
Lavue2	Muong	0.286268	0.002212	129.392	438284
Lavue2	Nyahkur	0.280148	0.00219	127.941	437959
Lavue2	Soa	0.283976	0.002194	129.451	439284
Lavue2	Vietnamese	0.286046	0.00222	128.864	437896
Lavue2	Ami	0.285177	0.002233	127.733	437019
Lavue2	Atayal	0.28457	0.002264	125.686	436077
Lavue2	Cham	0.278275	0.002153	129.226	440143
Lavue2	Dusun	0.283828	0.002221	127.802	437489
Lavue2	Ede	0.279981	0.002141	130.781	439356
Lavue2	Giarai	0.280617	0.002184	128.504	439678
Lavue2	Ilocano	0.281506	0.002243	125.497	434540
Lavue2	Kankanaey	0.284772	0.002246	126.764	436703
Lavue2	Malay	0.277415	0.002165	128.115	439370
Lavue2	Murut	0.285163	0.002227	128.045	437046
Lavue2	SouthernThai_AN	0.272771	0.002111	129.212	443471
Lavue2	Tagalog	0.278008	0.002233	124.515	437043
Lavue2	Vizaya	0.277614	0.002218	125.179	436362
Lavue2	Dao	0.287066	0.002247	127.777	438031
Lavue2	Hmong	0.28645	0.002248	127.433	436803
Lavue2	HmongDaw	0.286666	0.002286	125.417	437527
Lavue2	HmongNjua	0.286286	0.002282	125.439	436770
Lavue2	HmongVN	0.286958	0.002283	125.703	436295
Lavue2	IuMien	0.286411	0.002225	128.718	437499
Lavue2	Miao	0.28672	0.002249	127.504	437573
Lavue2	Pathen	0.28613	0.002255	126.885	436867
Lavue2	She	0.286395	0.002227	128.597	437405
Lavue2	Akha	0.285517	0.002203	129.629	440435
Lavue2	Burmese	0.274038	0.002128	128.788	440541
Lavue2	Cong	0.285359	0.002235	127.671	437870
Lavue2	Dungan	0.274658	0.002189	125.474	442181
Lavue2	Gurung	0.275385	0.00223	123.478	437140
Lavue2	Han	0.285329	0.002213	128.941	443042
Lavue2	Han_Chongqing	0.286808	0.002249	127.507	435090
Lavue2	Han_Fujian	0.285607	0.002246	127.176	436121
Lavue2	Han_Guangdong	0.286529	0.002259	126.866	437015
Lavue2	Han_Henan	0.284202	0.002273	125.041	436244
Lavue2	Han_Hubei	0.285995	0.00227	125.993	436117
Lavue2	Han_Jiangsu	0.285766	0.002266	126.108	436936
Lavue2	Han_Shandong	0.283912	0.002244	126.505	438121
Lavue2	Han_Shanghai	0.286689	0.002363	121.322	434500
Lavue2	Han_Shanxi	0.283425	0.002206	128.464	437751
Lavue2	Han_Sichuan	0.28524	0.002239	127.37	436819
Lavue2	Han_Zhejiang	0.28523	0.002256	126.459	436065
Lavue2	Hanhi	0.285487	0.002251	126.826	437599
Lavue2	KarenPadaung	0.286877	0.002205	130.122	437290
Lavue2	KarenPwo	0.287291	0.002239	128.326	437165
Lavue2	KarenSkaw	0.287222	0.002242	128.121	438186
Lavue2	KarenSkaw2	0.288091	0.002218	129.914	436789
Lavue2	Lahu	0.286268	0.002229	128.452	438932
Lavue2	Lahu_CN	0.286776	0.002245	127.717	436604
Lavue2	LahuVN	0.285646	0.002231	128.044	436785
Lavue2	Lisu	0.285052	0.002239	127.31	437624
Lavue2	Lolo	0.287177	0.002256	127.319	436575
Lavue2	Magar	0.273021	0.002189	124.736	438325
Lavue2	Naxi	0.283665	0.002254	125.827	437652
Lavue2	Newar	0.25574	0.002139	119.551	438590
Lavue2	Phula	0.286353	0.002229	128.448	437654
Lavue2	Qiang_Danba	0.282969	0.002227	127.053	437714
Lavue2	Qiang_Daofu	0.282211	0.002224	126.909	438551
Lavue2	Rai	0.278916	0.002251	123.902	436521
Lavue2	Sherpa	0.278816	0.002248	124.049	435908
Lavue2	Sila	0.285476	0.002245	127.167	436714
Lavue2	Tamang	0.270815	0.002175	124.502	439042
Lavue2	Tibetan_Chamdo	0.279619	0.00223	125.363	438666
Lavue2	Tibetan_Gangcha	0.277283	0.002199	126.107	442615
Lavue2	Tibetan_Gannan	0.277899	0.00224	124.07	437428
Lavue2	Tibetan_Lhasa	0.279022	0.002212	126.14	438286
Lavue2	Tibetan_Nagqu	0.27938	0.002217	126.043	437833
Lavue2	Tibetan_Shannan	0.278298	0.002182	127.522	438338
Lavue2	Tibetan_Shigatse	0.278368	0.002219	125.423	438713
Lavue2	Tibetan_Xinlong	0.28294	0.002223	127.28	438384
Lavue2	Tibetan_Xunhua	0.277413	0.002216	125.206	438162
Lavue2	Tibetan_Yajiang	0.280193	0.002195	127.641	439144
Lavue2	Tibetan_Yunnan	0.282003	0.002289	123.178	435428
Lavue2	Tujia	0.286	0.002234	128.008	437915
Lavue2	Yi	0.283964	0.002259	125.708	437930
Lavue2	BlackTai	0.286168	0.002208	129.634	437147
Lavue2	Boy	0.285053	0.002297	124.088	436462
Lavue2	CentralThai	0.277077	0.002142	129.374	443892
Lavue2	Colao	0.287912	0.002263	127.206	436935
Lavue2	Dai	0.286909	0.002237	128.252	437532
Lavue2	Dong	0.286914	0.00223	128.634	439910
Lavue2	Gelao	0.286781	0.002249	127.501	437502
Lavue2	Kalueang	0.283824	0.002166	131.01	437960
Lavue2	Khonmueang	0.284284	0.002198	129.36	441015
Lavue2	Khuen	0.286576	0.002243	127.762	437461
Lavue2	Lachi	0.287264	0.002251	127.622	436849
Lavue2	Lao	0.284459	0.002221	128.049	438686
Lavue2	LaoIsan	0.283307	0.002177	130.157	441628
Lavue2	Laotian	0.286011	0.002201	129.951	442346
Lavue2	Li	0.285002	0.002269	125.628	435934
Lavue2	Lue	0.286653	0.002235	128.245	437333
Lavue2	LueTL3	0.286297	0.002225	128.666	437830
Lavue2	Maonan	0.287359	0.002217	129.607	438975
Lavue2	Mulam	0.286761	0.002218	129.298	439092
Lavue2	Nung	0.286748	0.002219	129.231	438181
Lavue2	Nyaw	0.28468	0.002179	130.669	438419
Lavue2	Phuan	0.28551	0.002219	128.676	437841
Lavue2	Phutai	0.284699	0.002206	129.034	438466
Lavue2	Saek	0.28499	0.002201	129.485	438436
Lavue2	Shan	0.284456	0.0022	129.322	437890
Lavue2	SouthernThai_TK	0.273324	0.002152	127.032	442909
Lavue2	Tay	0.286033	0.002216	129.091	437795
Lavue2	Thai	0.277713	0.002161	128.5	439066
Lavue2	ThaiVN	0.286812	0.002221	129.157	438309
Lavue2	Yuan	0.285188	0.002178	130.916	437474
Lavue2	Zhuang	0.286463	0.002203	130.024	439704
Lavue2	Brahmins_UttarPradesh	0.234482	0.00202	116.089	442109
Lavue2	Brahui	0.217389	0.001967	110.522	450990
Lavue2	Irula	0.236685	0.002023	117.004	439631
Lavue2	Mala	0.233799	0.00201	116.308	446058
Lavue2	Vellalar	0.230482	0.002006	114.898	440625
Lavue2	Vishwabrahmin	0.233084	0.001978	117.849	446559
Lavue2	Bahun	0.237327	0.002079	114.164	440159
Lavue2	Balochi	0.218076	0.001967	110.87	450924
Lavue2	Bengali	0.236011	0.00198	119.179	443166
Lavue2	Brahmin_Tiwari	0.227199	0.001963	115.732	448621
Lavue2	French	0.216069	0.002007	107.682	452761
Lavue2	Gujarati	0.227521	0.001973	115.346	449399
Lavue2	Hazara	0.248999	0.002052	121.321	447189
Lavue2	Kalash	0.223629	0.001991	112.325	446312
Lavue2	Makrani	0.212988	0.001958	108.793	452476
Lavue2	Pathan	0.223185	0.001967	113.47	449657
Lavue2	Punjabi	0.230051	0.002026	113.531	444210
Lavue2	Sindhi_Pakistan	0.223831	0.001993	112.283	448577
Lavue2	Tajik	0.226285	0.001997	113.335	451592
Lavue2	Tharu	0.256102	0.002081	123.062	439267
Lavue2	Japanese	0.282444	0.00225	125.521	441049
Lavue2	Korean	0.283883	0.00224	126.742	436593
Lavue2	Bonan	0.276987	0.002207	125.482	439969
Lavue2	Daur	0.278639	0.002213	125.885	438840
Lavue2	Dongxiang	0.274429	0.002198	124.865	439474
Lavue2	Kalmyk	0.2671	0.00218	122.523	442494
Lavue2	Mongol	0.270135	0.002162	124.975	449531
Lavue2	Mongola	0.279369	0.002242	124.625	437637
Lavue2	Tu	0.278162	0.002213	125.678	439707
Lavue2	Yugur	0.280195	0.002182	128.412	441692
Lavue2	Jarawa	0.247183	0.002236	110.537	435192
Lavue2	Onge	0.246172	0.002226	110.597	435638
Lavue2	Hezhen	0.279362	0.002265	123.342	438028
Lavue2	Oroqen	0.278236	0.002247	123.809	438751
Lavue2	Xibo	0.279304	0.002222	125.683	437985
Lavue2	Karakalpak	0.249389	0.002063	120.914	448731
Lavue2	Kazakh	0.254532	0.002122	119.923	446543
Lavue2	Kazakh_CN	0.261395	0.002133	122.556	441497
Lavue2	Kyrgyz_CN	0.2585	0.002127	121.556	446219
Lavue2	Kyrgyz_Kyrgyzstan	0.258448	0.002116	122.125	445677
Lavue2	Salar	0.272369	0.002173	125.334	440618
Lavue2	Turkmen	0.235933	0.002055	114.806	443522
Lavue2	Uyghur	0.249624	0.002072	120.462	445422
Lavue2	Uzbek_Khorezm	0.235793	0.002054	114.81	445355
Lavue2	Uzbek_Tashkent	0.237934	0.002039	116.708	446112
Lavue2	Burusho	0.229611	0.001967	116.712	450267
Lavue2	Kusunda	0.264685	0.002166	122.211	439305
Lavue2	P_AR	0.259155	0.002188	118.454	403879
Lavue2	P_Liangdao	0.271671	0.003422	79.399	61069
Lavue2	E_LonglinCave	0.258387	0.002823	91.52	94945
Lavue2	E_QiheCave	0.267475	0.002514	106.387	277103
Lavue2	Ho_GuaChaCave	0.234151	0.003308	70.783	54620
Lavue2	Ho_PhaFaen	0.241178	0.002629	91.729	217345
Lavue2	M_AR	0.272294	0.002359	115.436	290406
Lavue2	M_Kolyma	0.264533	0.002519	105.014	433771
Lavue2	N_AR	0.264937	0.002224	119.15	438396
Lavue2	N_BaojianshanCave	0.263872	0.002396	110.118	333480
Lavue2	N_Bianbian	0.276197	0.002553	108.193	274593
Lavue2	N_Boshan	0.279378	0.00251	111.308	408915
Lavue2	N_Dushan	0.269258	0.002424	111.09	259141
Lavue2	N_East	0.274471	0.002343	117.141	388976
Lavue2	N_Fujian	0.271742	0.00237	114.682	271949
Lavue2	N_GuaChaCave	0.280249	0.002496	112.263	309361
Lavue2	N_GuaUattamdi	0.26573	0.002426	109.524	361165
Lavue2	N_HhonHaiCoTien	0.277266	0.003538	78.372	51550
Lavue2	N_LiangBua	0.273017	0.002628	103.907	343409
Lavue2	N_MaiDaDieu	0.278845	0.003441	81.037	61394
Lavue2	N_ManBac	0.277046	0.00265	104.556	122805
Lavue2	N_Matsu	0.274189	0.002274	120.58	387672
Lavue2	N_Miiaozigou	0.282379	0.002837	99.519	117032
Lavue2	N_NamTun	0.277668	0.003027	91.733	79207
Lavue2	N_North	0.273423	0.002284	119.721	417881
Lavue2	N_Penghu	0.279852	0.005594	50.03	15700
Lavue2	N_Shandong	0.27408	0.002472	110.879	209636
Lavue2	N_Shimao	0.282348	0.002377	118.786	428898
Lavue2	N_UYR	0.281009	0.002319	121.155	406166
Lavue2	N_WLR	0.280161	0.002316	120.962	431173
Lavue2	N_Wuzhuangguoliang	0.292444	0.006583	44.422	13972
Lavue2	N_YR	0.282199	0.002239	126.051	438010
Lavue2	N_Yumin	0.272986	0.002509	108.79	338349
Lavue2	N.BA_TamPaLing	0.283154	0.002499	113.322	347277
Lavue2	N.BA_TanjungPinang	0.264835	0.002201	120.314	429414
Lavue2	BA_AruManara	0.264062	0.002236	118.107	401967
Lavue2	BA_BanChiang	0.276407	0.006197	44.6	13303
Lavue2	BA_NuiNap	0.282027	0.002528	111.539	196171
Lavue2	BA_TamHang	0.27991	0.003181	87.986	97572
Lavue2	BA_WLR	0.279539	0.00254	110.065	218689
Lavue2	BA_YR	0.282614	0.002257	125.202	434134
Lavue2	IA_AR	0.268691	0.005179	51.878	19763
Lavue2	IA_BanRaiRockshelter	0.274566	0.004467	61.469	27311
Lavue2	IA_Gongguan	0.285137	0.002579	110.576	282455
Lavue2	IA_Hanben	0.282715	0.002218	127.486	438207
Lavue2	IA_LiangToge	0.258953	0.002515	102.952	243813
Lavue2	IA_LongLongRak	0.277982	0.002412	115.234	289473
Lavue2	IA_Loyang	0.274028	0.003522	77.795	63744
Lavue2	IA_Shirenzigou	0.247709	0.002341	105.792	295658
Lavue2	IA_TamLodCave	0.285951	0.002511	113.888	284733
Lavue2	IA_LahuPot	0.286307	0.002792	102.527	182549
Lavue2	IA_UYR	0.281893	0.00234	120.481	402927
Lavue2	IA_Xianbei	0.275808	0.003315	83.196	67821
Lavue2	IA_YappaNhae2	0.282479	0.002215	127.555	434321
Lavue2	Hi_Fujian	0.280087	0.002887	97.009	127975
Lavue2	Hi_HonHaiCoTien	0.284667	0.003187	89.312	81993
Lavue2	Hi_Kinabatagan	0.280287	0.002657	105.499	200420
Lavue2	Hi_SupuHujung	0.278183	0.003269	85.094	66945
Lavue2	Hi_TamHang	0.289922	0.003861	75.081	45529
Lavue2	Jomon_HG	0.263886	0.00244	108.133	377480
Lavue2	NSD.Sui_BandaCave	0.283686	0.002523	112.428	250957
Lavue2	NSD_BalongCave	0.28374	0.002714	104.535	177034
Lavue2	NSD_LadaCave	0.282009	0.002545	110.831	342561
Lavue2	NSD_LayiCave	0.28113	0.003106	90.509	86821
Lavue2	NSD_QinchangCave	0.278249	0.002865	97.11	115066
Lavue2	Sui_Cenxu	0.27743	0.00264	105.092	131949
Lavue2	Sui_ShenxianCave	0.280015	0.002486	112.636	284998
Lavue2	Sui_YiyangCave	0.281173	0.002739	102.66	136311
Lavue2	Ming_HuaqiaoCave	0.281966	0.002524	111.731	343286
Lavue2	Ming_HuatuyanCave	0.282661	0.002339	120.855	388537
Lavue2	100BP_GreatAndaman	0.244905	0.002305	106.268	431959
Lavue2	2000BP_SouthAfrica	0.032314	0.001196	27.01	440320
Lavue2	Un_Beringian	0.257745	0.002382	108.215	434177
Lavue2	Un_UstIshim	0.216175	0.002511	86.083	434467
Lavue2	Un_Yana_UP	0.225754	0.0023	98.151	436044
Lavue3	Lwa2	0.286905	0.002217	129.424	437813
Lavue3	Lwa1	0.286241	0.002226	128.586	438814
Lavue3	Lavue5	0.286553	0.002239	127.99	435674
Lavue3	Lavue1	0.288656	0.002226	129.648	438686
Lavue3	Lavue2	0.289586	0.002215	130.753	436792
Lavue3	Lavue3	0	-1	0	-1
Lavue3	Lavue4	0.289465	0.002291	126.335	434088
Lavue3	Lwa3	0.287027	0.002244	127.912	437174
Lavue3	Blang	0.286966	0.002238	128.225	435382
Lavue3	Dara-ang	0.283269	0.002239	126.51	435276
Lavue3	Birhor	0.249209	0.002057	121.151	434896
Lavue3	Bru	0.2846	0.002195	129.665	435941
Lavue3	Cambodian	0.280002	0.002212	126.602	436734
Lavue3	Lua3	0.286941	0.002264	126.715	434155
Lavue3	Lua4	0.287687	0.002221	129.505	434845
Lavue3	Khamu1	0.28654	0.002224	128.864	437270
Lavue3	Khamu2	0.286559	0.002212	129.541	437245
Lavue3	Khamu3	0.286183	0.002225	128.625	437930
Lavue3	Kharia	0.249007	0.002047	121.647	442324
Lavue3	Khmer	0.281658	0.002239	125.791	436831
Lavue3	Khamu4	0.286837	0.002237	128.241	435111
Lavue3	Khomu	0.28631	0.002238	127.928	435738
Lavue3	Kinh	0.285711	0.002235	127.817	435689
Lavue3	KinhVN	0.285887	0.002252	126.966	437287
Lavue3	Kuy	0.282247	0.002208	127.824	435683
Lavue3	Lodhi	0.231636	0.001994	116.169	445224
Lavue3	Lua1	0.288829	0.002275	126.931	434705
Lavue3	Lua2	0.290043	0.002283	127.035	432798
Lavue3	Mang	0.285915	0.002275	125.668	434251
Lavue3	Maniq	0.259619	0.002252	115.281	432203
Lavue3	Mlabri	0.287102	0.002336	122.888	431452
Lavue3	Mon_CT	0.274723	0.002139	128.44	449584
Lavue3	Mon_NT	0.277505	0.002191	126.665	437787
Lavue3	Muong	0.286539	0.00224	127.893	436623
Lavue3	Nyahkur	0.280353	0.0022	127.455	436067
Lavue3	Soa	0.284269	0.002197	129.366	437869
Lavue3	Vietnamese	0.286382	0.002239	127.895	436344
Lavue3	Ami	0.285334	0.002266	125.938	434816
Lavue3	Atayal	0.284304	0.002282	124.576	433588
Lavue3	Cham	0.278702	0.002177	128.005	438698
Lavue3	Dusun	0.283595	0.002244	126.393	435646
Lavue3	Ede	0.28027	0.002142	130.858	437811
Lavue3	Giarai	0.280727	0.002192	128.05	438228
Lavue3	Ilocano	0.281859	0.002271	124.104	431159
Lavue3	Kankanaey	0.285191	0.002268	125.728	434471
Lavue3	Malay	0.277607	0.002181	127.279	437851
Lavue3	Murut	0.285444	0.002264	126.073	435070
Lavue3	SouthernThai_AN	0.273165	0.002123	128.64	442602
Lavue3	Tagalog	0.277518	0.002216	125.209	434712
Lavue3	Vizaya	0.276971	0.002234	123.962	433631
Lavue3	Dao	0.286623	0.002261	126.777	436440
Lavue3	Hmong	0.286469	0.002261	126.694	434646
Lavue3	HmongDaw	0.286265	0.002293	124.834	435499
Lavue3	HmongNjua	0.286332	0.002307	124.106	434403
Lavue3	HmongVN	0.286864	0.00232	123.647	433823
Lavue3	IuMien	0.285923	0.00226	126.505	435551
Lavue3	Miao	0.286433	0.002277	125.783	436084
Lavue3	Pathen	0.286119	0.002269	126.09	434899
Lavue3	She	0.285985	0.00225	127.086	435588
Lavue3	Akha	0.285566	0.002212	129.099	439718
Lavue3	Burmese	0.273852	0.00213	128.597	439261
Lavue3	Cong	0.285031	0.002244	127.026	436201
Lavue3	Dungan	0.274123	0.002192	125.081	441048
Lavue3	Gurung	0.274731	0.002232	123.091	434791
Lavue3	Han	0.284836	0.002238	127.286	442621
Lavue3	Han_Chongqing	0.285827	0.002266	126.145	432063
Lavue3	Han_Fujian	0.285046	0.002263	125.957	433649
Lavue3	Han_Guangdong	0.286168	0.002284	125.266	434993
Lavue3	Han_Henan	0.283578	0.002275	124.651	433835
Lavue3	Han_Hubei	0.285648	0.002279	125.334	433781
Lavue3	Han_Jiangsu	0.28498	0.002293	124.299	434884
Lavue3	Han_Shandong	0.283322	0.002261	125.288	436501
Lavue3	Han_Shanghai	0.28638	0.002374	120.649	430956
Lavue3	Han_Shanxi	0.282537	0.002231	126.64	436082
Lavue3	Han_Sichuan	0.285186	0.002259	126.258	434838
Lavue3	Han_Zhejiang	0.284658	0.00225	126.501	433728
Lavue3	Hanhi	0.285139	0.002256	126.383	436035
Lavue3	KarenPadaung	0.286167	0.002199	130.135	435574
Lavue3	KarenPwo	0.287057	0.002269	126.491	435352
Lavue3	KarenSkaw	0.287287	0.002263	126.966	436462
Lavue3	KarenSkaw2	0.288126	0.002247	128.24	435062
Lavue3	Lahu	0.286139	0.002256	126.838	437563
Lavue3	Lahu_CN	0.28614	0.002268	126.161	434627
Lavue3	LahuVN	0.285795	0.002241	127.553	434842
Lavue3	Lisu	0.285034	0.002245	126.97	435869
Lavue3	Lolo	0.287343	0.002275	126.279	434504
Lavue3	Magar	0.272326	0.002189	124.413	436299
Lavue3	Naxi	0.283347	0.002268	124.906	435885
Lavue3	Newar	0.255246	0.002152	118.627	436314
Lavue3	Phula	0.286336	0.002243	127.674	436102
Lavue3	Qiang_Danba	0.28238	0.002244	125.863	436055
Lavue3	Qiang_Daofu	0.28178	0.002234	126.157	437145
Lavue3	Rai	0.278022	0.002253	123.398	434125
Lavue3	Sherpa	0.277848	0.002264	122.739	433354
Lavue3	Sila	0.285066	0.002266	125.82	434758
Lavue3	Tamang	0.270484	0.00219	123.517	437303
Lavue3	Tibetan_Chamdo	0.278955	0.002246	124.207	437418
Lavue3	Tibetan_Gangcha	0.276616	0.002214	124.941	441774
Lavue3	Tibetan_Gannan	0.277254	0.002256	122.907	435338
Lavue3	Tibetan_Lhasa	0.278054	0.002232	124.595	436617
Lavue3	Tibetan_Nagqu	0.279045	0.002234	124.898	436046
Lavue3	Tibetan_Shannan	0.277559	0.002213	125.4	436737
Lavue3	Tibetan_Shigatse	0.277861	0.002251	123.452	437228
Lavue3	Tibetan_Xinlong	0.282222	0.002238	126.106	436999
Lavue3	Tibetan_Xunhua	0.276691	0.002231	124.035	435628
Lavue3	Tibetan_Yajiang	0.27948	0.002208	126.562	437784
Lavue3	Tibetan_Yunnan	0.281455	0.002313	121.696	432597
Lavue3	Tujia	0.285467	0.00226	126.317	436330
Lavue3	Yi	0.283522	0.002273	124.742	436518
Lavue3	BlackTai	0.28574	0.002213	129.142	435046
Lavue3	Boy	0.285049	0.002305	123.686	433817
Lavue3	CentralThai	0.277071	0.002145	129.156	443281
Lavue3	Colao	0.287856	0.002287	125.885	435048
Lavue3	Dai	0.28709	0.002256	127.265	435827
Lavue3	Dong	0.286864	0.002247	127.672	438980
Lavue3	Gelao	0.286891	0.002262	126.858	435786
Lavue3	Kalueang	0.284148	0.002191	129.693	436259
Lavue3	Khonmueang	0.284244	0.002206	128.838	440213
Lavue3	Khuen	0.286488	0.002255	127.059	435651
Lavue3	Lachi	0.287178	0.002283	125.811	434676
Lavue3	Lao	0.284669	0.002232	127.549	437186
Lavue3	LaoIsan	0.283427	0.002192	129.325	440804
Lavue3	Laotian	0.286028	0.002222	128.739	441793
Lavue3	Li	0.285209	0.002288	124.629	433157
Lavue3	Lue	0.286707	0.002251	127.354	435399
Lavue3	LueTL3	0.286182	0.002243	127.569	436134
Lavue3	Maonan	0.2871	0.002233	128.577	437696
Lavue3	Mulam	0.286663	0.002237	128.14	437926
Lavue3	Nung	0.286846	0.002238	128.197	436575
Lavue3	Nyaw	0.284563	0.00219	129.96	436609
Lavue3	Phuan	0.285698	0.002225	128.423	436080
Lavue3	Phutai	0.284765	0.002203	129.245	436745
Lavue3	Saek	0.28498	0.002222	128.234	436857
Lavue3	Shan	0.284156	0.002224	127.786	436143
Lavue3	SouthernThai_TK	0.273349	0.002157	126.734	441988
Lavue3	Tay	0.286179	0.002236	127.984	436296
Lavue3	Thai	0.277744	0.00217	128.005	437416
Lavue3	ThaiVN	0.286773	0.002238	128.163	436868
Lavue3	Yuan	0.285541	0.002204	129.553	435638
Lavue3	Zhuang	0.286666	0.00222	129.123	438712
Lavue3	Brahmins_UttarPradesh	0.234291	0.002011	116.51	440100
Lavue3	Brahui	0.216965	0.001939	111.88	449971
Lavue3	Irula	0.236823	0.002033	116.5	437346
Lavue3	Mala	0.233568	0.001994	117.127	445077
Lavue3	Vellalar	0.230893	0.002007	115.045	438295
Lavue3	Vishwabrahmin	0.233057	0.00197	118.283	445533
Lavue3	Bahun	0.237645	0.002076	114.466	437940
Lavue3	Balochi	0.217943	0.001931	112.86	449850
Lavue3	Bengali	0.235843	0.001979	119.198	441443
Lavue3	Brahmin_Tiwari	0.226935	0.001937	117.149	447576
Lavue3	French	0.215886	0.001984	108.835	451737
Lavue3	Gujarati	0.227501	0.001944	117.033	448512
Lavue3	Hazara	0.248683	0.002043	121.734	446228
Lavue3	Kalash	0.223161	0.001973	113.097	444852
Lavue3	Makrani	0.21306	0.001944	109.619	451384
Lavue3	Pathan	0.223051	0.001944	114.714	448577
Lavue3	Punjabi	0.230142	0.001991	115.583	442651
Lavue3	Sindhi_Pakistan	0.223774	0.001974	113.389	447457
Lavue3	Tajik	0.226282	0.001971	114.823	450764
Lavue3	Tharu	0.255886	0.002074	123.379	437281
Lavue3	Japanese	0.281856	0.002265	124.437	440278
Lavue3	Korean	0.283136	0.00226	125.278	434352
Lavue3	Bonan	0.276309	0.002211	124.945	438481
Lavue3	Daur	0.278398	0.002228	124.943	437143
Lavue3	Dongxiang	0.27395	0.00222	123.42	437615
Lavue3	Kalmyk	0.266481	0.002186	121.9	441157
Lavue3	Mongol	0.269687	0.002184	123.461	449110
Lavue3	Mongola	0.278927	0.002247	124.155	435578
Lavue3	Tu	0.2776	0.002221	125.016	438278
Lavue3	Yugur	0.279492	0.0022	127.021	440741
Lavue3	Jarawa	0.247037	0.002226	110.976	431695
Lavue3	Onge	0.24613	0.002237	110.005	432385
Lavue3	Hezhen	0.278851	0.002277	122.447	436107
Lavue3	Oroqen	0.277956	0.002266	122.645	437093
Lavue3	Xibo	0.278716	0.002236	124.633	436060
Lavue3	Karakalpak	0.249245	0.002054	121.363	447926
Lavue3	Kazakh	0.254479	0.002128	119.595	445443
Lavue3	Kazakh_CN	0.260787	0.00215	121.287	439885
Lavue3	Kyrgyz_CN	0.258314	0.002145	120.403	445285
Lavue3	Kyrgyz_Kyrgyzstan	0.258242	0.002129	121.278	444765
Lavue3	Salar	0.271742	0.002169	125.27	439127
Lavue3	Turkmen	0.235725	0.002041	115.496	441735
Lavue3	Uyghur	0.249464	0.002082	119.807	444232
Lavue3	Uzbek_Khorezm	0.23568	0.002051	114.895	443757
Lavue3	Uzbek_Tashkent	0.238162	0.002026	117.569	444669
Lavue3	Burusho	0.229288	0.001946	117.846	449475
Lavue3	Kusunda	0.263758	0.002155	122.368	437391
Lavue3	P_AR	0.259208	0.00221	117.312	400596
Lavue3	P_Liangdao	0.272307	0.003451	78.895	60493
Lavue3	E_LonglinCave	0.257745	0.002839	90.784	94052
Lavue3	E_QiheCave	0.267855	0.002546	105.202	274499
Lavue3	Ho_GuaChaCave	0.233256	0.003372	69.184	54057
Lavue3	Ho_PhaFaen	0.241573	0.002637	91.614	215205
Lavue3	M_AR	0.272728	0.002353	115.905	287874
Lavue3	M_Kolyma	0.263951	0.002563	103.002	429560
Lavue3	N_AR	0.264548	0.002216	119.394	435853
Lavue3	N_BaojianshanCave	0.264252	0.002454	107.681	330351
Lavue3	N_Bianbian	0.276258	0.002621	105.415	271934
Lavue3	N_Boshan	0.278925	0.002573	108.418	404962
Lavue3	N_Dushan	0.2688	0.002483	108.248	256645
Lavue3	N_East	0.274378	0.002394	114.599	385374
Lavue3	N_Fujian	0.272751	0.002412	113.1	269459
Lavue3	N_GuaChaCave	0.279513	0.002533	110.346	306259
Lavue3	N_GuaUattamdi	0.266752	0.002461	108.372	357703
Lavue3	N_HhonHaiCoTien	0.275895	0.003549	77.735	51040
Lavue3	N_LiangBua	0.27331	0.002629	103.96	339963
Lavue3	N_MaiDaDieu	0.27877	0.003485	79.989	60710
Lavue3	N_ManBac	0.277794	0.002702	102.814	121533
Lavue3	N_Matsu	0.275056	0.002326	118.262	384137
Lavue3	N_Miiaozigou	0.281766	0.00291	96.839	115936
Lavue3	N_NamTun	0.277964	0.003058	90.901	78371
Lavue3	N_North	0.273007	0.002314	117.973	414678
Lavue3	N_Penghu	0.275879	0.005568	49.55	15557
Lavue3	N_Shandong	0.275743	0.002568	107.38	207775
Lavue3	N_Shimao	0.280682	0.002425	115.725	424937
Lavue3	N_UYR	0.279823	0.002339	119.643	402557
Lavue3	N_WLR	0.280272	0.002337	119.92	427215
Lavue3	N_Wuzhuangguoliang	0.297357	0.006795	43.763	13839
Lavue3	N_YR	0.281789	0.002262	124.58	435378
Lavue3	N_Yumin	0.272542	0.002588	105.302	335051
Lavue3	N.BA_TamPaLing	0.283575	0.002509	113.03	343810
Lavue3	N.BA_TanjungPinang	0.264912	0.00223	118.786	426064
Lavue3	BA_AruManara	0.264237	0.002272	116.301	398595
Lavue3	BA_BanChiang	0.277456	0.0063	44.038	13138
Lavue3	BA_NuiNap	0.281671	0.002568	109.687	194135
Lavue3	BA_TamHang	0.279609	0.003199	87.401	96560
Lavue3	BA_WLR	0.279249	0.002626	106.341	216533
Lavue3	BA_YR	0.282577	0.002287	123.549	430763
Lavue3	IA_AR	0.266808	0.005291	50.431	19624
Lavue3	IA_BanRaiRockshelter	0.277323	0.00446	62.18	26959
Lavue3	IA_Gongguan	0.285419	0.002619	108.991	279517
Lavue3	IA_Hanben	0.283102	0.002242	126.276	435897
Lavue3	IA_LiangToge	0.258139	0.002531	101.99	241368
Lavue3	IA_LongLongRak	0.278664	0.002424	114.949	286736
Lavue3	IA_Loyang	0.275121	0.003571	77.042	63149
Lavue3	IA_Shirenzigou	0.248413	0.002355	105.466	293008
Lavue3	IA_TamLodCave	0.285592	0.002565	111.354	281795
Lavue3	IA_LahuPot	0.28661	0.002845	100.752	180655
Lavue3	IA_UYR	0.281557	0.002355	119.538	399129
Lavue3	IA_Xianbei	0.27636	0.003366	82.108	67119
Lavue3	IA_YappaNhae2	0.282901	0.002229	126.908	431918
Lavue3	Hi_Fujian	0.27947	0.002921	95.691	126907
Lavue3	Hi_HonHaiCoTien	0.283449	0.003261	86.923	81195
Lavue3	Hi_Kinabatagan	0.280058	0.002717	103.087	198311
Lavue3	Hi_SupuHujung	0.278711	0.003364	82.845	66287
Lavue3	Hi_TamHang	0.288823	0.003922	73.634	45049
Lavue3	Jomon_HG	0.263103	0.002415	108.963	374188
Lavue3	NSD.Sui_BandaCave	0.283718	0.002591	109.491	248611
Lavue3	NSD_BalongCave	0.28377	0.002762	102.752	175358
Lavue3	NSD_LadaCave	0.281691	0.002575	109.404	339242
Lavue3	NSD_LayiCave	0.282255	0.003086	91.46	85939
Lavue3	NSD_QinchangCave	0.278306	0.002863	97.215	113929
Lavue3	Sui_Cenxu	0.278136	0.002718	102.347	130781
Lavue3	Sui_ShenxianCave	0.279508	0.00249	112.256	282288
Lavue3	Sui_YiyangCave	0.282113	0.002777	101.584	135103
Lavue3	Ming_HuaqiaoCave	0.282729	0.002555	110.669	339902
Lavue3	Ming_HuatuyanCave	0.282495	0.002376	118.907	385085
Lavue3	100BP_GreatAndaman	0.245654	0.002328	105.517	427825
Lavue3	2000BP_SouthAfrica	0.032283	0.001228	26.29	435981
Lavue3	Un_Beringian	0.257012	0.002464	104.288	430041
Lavue3	Un_UstIshim	0.216308	0.002502	86.445	430303
Lavue3	Un_Yana_UP	0.22517	0.002286	98.495	432400
Lavue4	Lwa2	0.287227	0.002276	126.214	437368
Lavue4	Lwa1	0.285733	0.002286	124.981	438485
Lavue4	Lavue5	0.286626	0.002296	124.848	434896
Lavue4	Lavue1	0.287914	0.002269	126.89	438398
Lavue4	Lavue2	0.287619	0.002262	127.15	436434
Lavue4	Lavue3	0.289465	0.002291	126.335	434088
Lavue4	Lavue4	0	-1	0	-1
Lavue4	Lwa3	0.286762	0.002293	125.067	436519
Lavue4	Blang	0.28669	0.002279	125.771	434601
Lavue4	Dara-ang	0.283663	0.002275	124.701	434431
Lavue4	Birhor	0.248867	0.002116	117.639	433374
Lavue4	Bru	0.284022	0.002255	125.968	435163
Lavue4	Cambodian	0.279865	0.002264	123.614	436041
Lavue4	Lua3	0.285573	0.00231	123.619	433189
Lavue4	Lua4	0.285363	0.002281	125.095	434151
Lavue4	Khamu1	0.285892	0.002266	126.178	436688
Lavue4	Khamu2	0.286198	0.00227	126.057	436723
Lavue4	Khamu3	0.285833	0.002254	126.832	437529
Lavue4	Kharia	0.248578	0.002091	118.9	441857
Lavue4	Khmer	0.281042	0.002274	123.591	436304
Lavue4	Khamu4	0.286326	0.002302	124.372	434228
Lavue4	Khomu	0.285622	0.002281	125.227	434998
Lavue4	Kinh	0.285608	0.002283	125.116	434892
Lavue4	KinhVN	0.285584	0.002301	124.107	436781
Lavue4	Kuy	0.281734	0.002239	125.805	434864
Lavue4	Lodhi	0.231651	0.002052	112.892	444635
Lavue4	Lua1	0.286869	0.002317	123.804	433989
Lavue4	Lua2	0.28575	0.002324	122.98	432040
Lavue4	Mang	0.285813	0.00233	122.656	433321
Lavue4	Maniq	0.25942	0.002296	112.971	430600
Lavue4	Mlabri	0.286079	0.002409	118.752	429711
Lavue4	Mon_CT	0.274669	0.002188	125.558	449628
Lavue4	Mon_NT	0.276664	0.002229	124.138	437039
Lavue4	Muong	0.286183	0.00229	124.969	435954
Lavue4	Nyahkur	0.279371	0.002267	123.253	435254
Lavue4	Soa	0.283086	0.002251	125.746	437426
Lavue4	Vietnamese	0.285749	0.002295	124.533	435601
Lavue4	Ami	0.285501	0.002312	123.491	433922
Lavue4	Atayal	0.284951	0.002366	120.451	432455
Lavue4	Cham	0.277964	0.002231	124.615	438148
Lavue4	Dusun	0.283482	0.002302	123.143	434841
Lavue4	Ede	0.279566	0.002199	127.161	437273
Lavue4	Giarai	0.280411	0.002243	125.002	437683
Lavue4	Ilocano	0.281725	0.002337	120.539	429275
Lavue4	Kankanaey	0.284772	0.002321	122.693	433485
Lavue4	Malay	0.277014	0.002227	124.386	437142
Lavue4	Murut	0.285157	0.002313	123.295	434162
Lavue4	SouthernThai_AN	0.272541	0.002186	124.7	442271
Lavue4	Tagalog	0.277875	0.002276	122.102	433510
Lavue4	Vizaya	0.27711	0.002268	122.182	432389
Lavue4	Dao	0.286659	0.002313	123.935	435765
Lavue4	Hmong	0.286077	0.002321	123.273	433652
Lavue4	HmongDaw	0.286351	0.002354	121.66	434433
Lavue4	HmongNjua	0.286045	0.002362	121.112	433308
Lavue4	HmongVN	0.28682	0.00238	120.521	432723
Lavue4	IuMien	0.286099	0.002301	124.352	434712
Lavue4	Miao	0.285708	0.002331	122.595	435274
Lavue4	Pathen	0.286094	0.002325	123.077	434036
Lavue4	She	0.285819	0.002307	123.915	434770
Lavue4	Akha	0.285034	0.002257	126.293	439347
Lavue4	Burmese	0.273796	0.00219	125.022	438711
Lavue4	Cong	0.284992	0.00229	124.44	435474
Lavue4	Dungan	0.274329	0.002239	122.532	440529
Lavue4	Gurung	0.27527	0.002278	120.851	433508
Lavue4	Han	0.284985	0.002281	124.914	442536
Lavue4	Han_Chongqing	0.286441	0.002335	122.647	430455
Lavue4	Han_Fujian	0.285592	0.002323	122.921	432403
Lavue4	Han_Guangdong	0.286059	0.002331	122.716	434143
Lavue4	Han_Henan	0.283923	0.00235	120.836	432524
Lavue4	Han_Hubei	0.286235	0.002317	123.551	432515
Lavue4	Han_Jiangsu	0.285365	0.002328	122.567	433864
Lavue4	Han_Shandong	0.283476	0.002319	122.22	435656
Lavue4	Han_Shanghai	0.286525	0.00244	117.424	429097
Lavue4	Han_Shanxi	0.282978	0.002271	124.588	435135
Lavue4	Han_Sichuan	0.285186	0.002313	123.295	433852
Lavue4	Han_Zhejiang	0.28462	0.002316	122.88	432452
Lavue4	Hanhi	0.284927	0.002285	124.701	435341
Lavue4	KarenPadaung	0.285784	0.00225	127.003	434703
Lavue4	KarenPwo	0.285686	0.002325	122.865	434560
Lavue4	KarenSkaw	0.28518	0.002291	124.455	435696
Lavue4	KarenSkaw2	0.286759	0.002265	126.601	434268
Lavue4	Lahu	0.286088	0.002295	124.667	436998
Lavue4	Lahu_CN	0.285796	0.002299	124.328	433659
Lavue4	LahuVN	0.285628	0.002316	123.342	433920
Lavue4	Lisu	0.284901	0.002312	123.249	435022
Lavue4	Lolo	0.286772	0.002333	122.925	433500
Lavue4	Magar	0.272396	0.002242	121.5	435167
Lavue4	Naxi	0.282855	0.002311	122.408	435056
Lavue4	Newar	0.255602	0.002203	116.045	434897
Lavue4	Phula	0.286276	0.002305	124.196	435494
Lavue4	Qiang_Danba	0.282685	0.002298	123.032	435167
Lavue4	Qiang_Daofu	0.282085	0.002283	123.558	436458
Lavue4	Rai	0.278125	0.002312	120.313	432895
Lavue4	Sherpa	0.277555	0.002329	119.182	431807
Lavue4	Sila	0.284905	0.002309	123.376	433790
Lavue4	Tamang	0.270385	0.002229	121.284	436324
Lavue4	Tibetan_Chamdo	0.279073	0.00229	121.88	436591
Lavue4	Tibetan_Gangcha	0.277064	0.002257	122.739	441397
Lavue4	Tibetan_Gannan	0.277262	0.002291	121	434132
Lavue4	Tibetan_Lhasa	0.278637	0.002277	122.35	435754
Lavue4	Tibetan_Nagqu	0.279073	0.002289	121.935	435031
Lavue4	Tibetan_Shannan	0.278056	0.002249	123.634	435645
Lavue4	Tibetan_Shigatse	0.278334	0.002285	121.789	436368
Lavue4	Tibetan_Xinlong	0.282546	0.002289	123.414	436254
Lavue4	Tibetan_Xunhua	0.277355	0.002275	121.92	434200
Lavue4	Tibetan_Yajiang	0.279579	0.002267	123.315	436879
Lavue4	Tibetan_Yunnan	0.281284	0.002367	118.819	431173
Lavue4	Tujia	0.285545	0.002301	124.11	435653
Lavue4	Yi	0.283534	0.002321	122.177	435805
Lavue4	BlackTai	0.285791	0.002274	125.689	434245
Lavue4	Boy	0.284528	0.002367	120.206	432451
Lavue4	CentralThai	0.276769	0.002198	125.9	443016
Lavue4	Colao	0.287618	0.002343	122.752	434201
Lavue4	Dai	0.286369	0.002303	124.331	435128
Lavue4	Dong	0.286563	0.002297	124.746	438496
Lavue4	Gelao	0.286621	0.002314	123.849	435049
Lavue4	Kalueang	0.283394	0.00223	127.089	435553
Lavue4	Khonmueang	0.283864	0.002256	125.845	439933
Lavue4	Khuen	0.286256	0.002317	123.541	434895
Lavue4	Lachi	0.287157	0.002347	122.347	433692
Lavue4	Lao	0.284196	0.002286	124.338	436460
Lavue4	LaoIsan	0.282765	0.002249	125.742	440580
Lavue4	Laotian	0.285481	0.002262	126.18	441707
Lavue4	Li	0.284689	0.002327	122.342	431815
Lavue4	Lue	0.286053	0.002296	124.613	434703
Lavue4	LueTL3	0.286021	0.002306	124.028	435517
Lavue4	Maonan	0.286749	0.002282	125.674	437215
Lavue4	Mulam	0.28664	0.002286	125.376	437447
Lavue4	Nung	0.286683	0.002291	125.158	435992
Lavue4	Nyaw	0.283842	0.002263	125.432	435990
Lavue4	Phuan	0.285423	0.002283	125.041	435377
Lavue4	Phutai	0.284415	0.00227	125.269	435895
Lavue4	Saek	0.284393	0.002274	125.079	436248
Lavue4	Shan	0.284021	0.00226	125.685	435490
Lavue4	SouthernThai_TK	0.272815	0.002207	123.622	441643
Lavue4	Tay	0.285934	0.002307	123.956	435560
Lavue4	Thai	0.277227	0.002238	123.845	436676
Lavue4	ThaiVN	0.286305	0.002281	125.496	436197
Lavue4	Yuan	0.285222	0.00226	126.21	434807
Lavue4	Zhuang	0.286436	0.002268	126.297	438387
Lavue4	Brahmins_UttarPradesh	0.234914	0.002057	114.176	439013
Lavue4	Brahui	0.217419	0.001984	109.594	449447
Lavue4	Irula	0.236675	0.002084	113.584	436075
Lavue4	Mala	0.233848	0.002054	113.856	444479
Lavue4	Vellalar	0.231141	0.002048	112.883	437024
Lavue4	Vishwabrahmin	0.233097	0.002015	115.677	444831
Lavue4	Bahun	0.237964	0.002119	112.303	436656
Lavue4	Balochi	0.218068	0.001981	110.08	449317
Lavue4	Bengali	0.235946	0.002029	116.311	440562
Lavue4	Brahmin_Tiwari	0.227343	0.001996	113.876	447090
Lavue4	French	0.216326	0.002031	106.499	451087
Lavue4	Gujarati	0.227816	0.001998	114.029	448078
Lavue4	Hazara	0.249045	0.002091	119.13	445733
Lavue4	Kalash	0.223828	0.002008	111.446	443978
Lavue4	Makrani	0.213271	0.001966	108.502	450838
Lavue4	Pathan	0.22315	0.001992	112.043	448045
Lavue4	Punjabi	0.230304	0.002047	112.518	441792
Lavue4	Sindhi_Pakistan	0.224188	0.002012	111.434	446887
Lavue4	Tajik	0.22648	0.00202	112.095	450341
Lavue4	Tharu	0.256023	0.002128	120.336	436193
Lavue4	Japanese	0.282063	0.002308	122.214	439932
Lavue4	Korean	0.283658	0.002295	123.61	433250
Lavue4	Bonan	0.276472	0.002281	121.202	437736
Lavue4	Daur	0.278589	0.002271	122.652	436374
Lavue4	Dongxiang	0.273961	0.002248	121.883	436698
Lavue4	Kalmyk	0.266567	0.002237	119.144	440464
Lavue4	Mongol	0.269749	0.00222	121.504	448977
Lavue4	Mongola	0.279396	0.002296	121.7	434517
Lavue4	Tu	0.27798	0.002271	122.404	437594
Lavue4	Yugur	0.279595	0.002256	123.959	440355
Lavue4	Jarawa	0.246857	0.002279	108.295	429856
Lavue4	Onge	0.246173	0.002275	108.223	430629
Lavue4	Hezhen	0.279066	0.002329	119.833	435186
Lavue4	Oroqen	0.27804	0.002322	119.761	436221
Lavue4	Xibo	0.279228	0.002286	122.152	435068
Lavue4	Karakalpak	0.24956	0.002112	118.141	447506
Lavue4	Kazakh	0.254752	0.002175	117.145	444835
Lavue4	Kazakh_CN	0.261305	0.00217	120.419	438981
Lavue4	Kyrgyz_CN	0.258418	0.002173	118.949	444822
Lavue4	Kyrgyz_Kyrgyzstan	0.258201	0.002162	119.424	444306
Lavue4	Salar	0.272345	0.002229	122.195	438225
Lavue4	Turkmen	0.235677	0.002107	111.866	440688
Lavue4	Uyghur	0.249728	0.002123	117.603	443612
Lavue4	Uzbek_Khorezm	0.235755	0.002104	112.048	443066
Lavue4	Uzbek_Tashkent	0.238657	0.002065	115.571	443978
Lavue4	Burusho	0.230003	0.001999	115.067	449119
Lavue4	Kusunda	0.264364	0.002233	118.377	436359
Lavue4	P_AR	0.258889	0.00225	115.039	398785
Lavue4	P_Liangdao	0.272732	0.003512	77.646	60177
Lavue4	E_LonglinCave	0.2578	0.002925	88.142	93533
Lavue4	E_QiheCave	0.268427	0.002635	101.867	273066
Lavue4	Ho_GuaChaCave	0.232351	0.003382	68.694	53707
Lavue4	Ho_PhaFaen	0.241072	0.00264	91.322	214007
Lavue4	M_AR	0.27185	0.002414	112.632	286493
Lavue4	M_Kolyma	0.264172	0.002589	102.049	427174
Lavue4	N_AR	0.265095	0.002275	116.534	434521
Lavue4	N_BaojianshanCave	0.263846	0.002512	105.039	328581
Lavue4	N_Bianbian	0.275373	0.002626	104.883	270365
Lavue4	N_Boshan	0.279564	0.002608	107.208	402679
Lavue4	N_Dushan	0.269284	0.002537	106.138	255365
Lavue4	N_East	0.274891	0.002453	112.078	383334
Lavue4	N_Fujian	0.272235	0.002434	111.85	268239
Lavue4	N_GuaChaCave	0.278713	0.002589	107.662	304519
Lavue4	N_GuaUattamdi	0.266145	0.002505	106.256	355861
Lavue4	N_HhonHaiCoTien	0.274887	0.003609	76.169	50810
Lavue4	N_LiangBua	0.273187	0.002654	102.943	338107
Lavue4	N_MaiDaDieu	0.278359	0.003513	79.233	60395
Lavue4	N_ManBac	0.276831	0.002696	102.689	120787
Lavue4	N_Matsu	0.27442	0.002385	115.037	382218
Lavue4	N_Miiaozigou	0.281367	0.002872	97.955	115242
Lavue4	N_NamTun	0.278005	0.003114	89.283	77952
Lavue4	N_North	0.273301	0.002344	116.605	412944
Lavue4	N_Penghu	0.278014	0.005653	49.181	15514
Lavue4	N_Shandong	0.274322	0.002553	107.451	206730
Lavue4	N_Shimao	0.281894	0.002427	116.157	422669
Lavue4	N_UYR	0.280025	0.002397	116.838	400343
Lavue4	N_WLR	0.279792	0.002378	117.666	425105
Lavue4	N_Wuzhuangguoliang	0.294221	0.006576	44.742	13740
Lavue4	N_YR	0.282196	0.002312	122.082	433952
Lavue4	N_Yumin	0.27297	0.00257	106.221	333219
Lavue4	N.BA_TamPaLing	0.283141	0.002557	110.743	341882
Lavue4	N.BA_TanjungPinang	0.264956	0.002271	116.665	424297
Lavue4	BA_AruManara	0.264475	0.002309	114.52	396755
Lavue4	BA_BanChiang	0.278894	0.006346	43.946	13070
Lavue4	BA_NuiNap	0.281672	0.002636	106.856	193036
Lavue4	BA_TamHang	0.278785	0.00317	87.95	96094
Lavue4	BA_WLR	0.279743	0.002631	106.325	215364
Lavue4	BA_YR	0.282898	0.002332	121.293	428961
Lavue4	IA_AR	0.26875	0.005235	51.337	19469
Lavue4	IA_BanRaiRockshelter	0.275789	0.004612	59.796	26852
Lavue4	IA_Gongguan	0.284713	0.002638	107.919	277885
Lavue4	IA_Hanben	0.283223	0.002293	123.519	434923
Lavue4	IA_LiangToge	0.258775	0.002653	97.541	239908
Lavue4	IA_LongLongRak	0.277684	0.002497	111.218	285193
Lavue4	IA_Loyang	0.274776	0.003617	75.978	62798
Lavue4	IA_Shirenzigou	0.248172	0.002389	103.877	291483
Lavue4	IA_TamLodCave	0.286305	0.00259	110.563	280102
Lavue4	IA_LahuPot	0.286086	0.002915	98.155	179625
Lavue4	IA_UYR	0.280832	0.002404	116.81	397026
Lavue4	IA_Xianbei	0.274723	0.003445	79.747	66723
Lavue4	IA_YappaNhae2	0.282497	0.002268	124.575	430834
Lavue4	Hi_Fujian	0.280803	0.002972	94.485	126198
Lavue4	Hi_HonHaiCoTien	0.282033	0.003254	86.66	80787
Lavue4	Hi_Kinabatagan	0.280584	0.002799	100.234	197212
Lavue4	Hi_SupuHujung	0.279337	0.003436	81.308	65959
Lavue4	Hi_TamHang	0.290496	0.003979	73.015	44786
Lavue4	Jomon_HG	0.263356	0.002512	104.839	372267
Lavue4	NSD.Sui_BandaCave	0.283432	0.002635	107.577	247309
Lavue4	NSD_BalongCave	0.282628	0.002783	101.56	174467
Lavue4	NSD_LadaCave	0.28281	0.002641	107.068	337407
Lavue4	NSD_LayiCave	0.28022	0.003168	88.466	85486
Lavue4	NSD_QinchangCave	0.276735	0.002955	93.652	113374
Lavue4	Sui_Cenxu	0.278636	0.002791	99.828	130066
Lavue4	Sui_ShenxianCave	0.279631	0.002512	111.309	280878
Lavue4	Sui_YiyangCave	0.280817	0.002842	98.823	134369
Lavue4	Ming_HuaqiaoCave	0.281892	0.00259	108.853	338117
Lavue4	Ming_HuatuyanCave	0.281627	0.002398	117.453	383173
Lavue4	100BP_GreatAndaman	0.244753	0.002393	102.294	425495
Lavue4	2000BP_SouthAfrica	0.032719	0.001251	26.158	433532
Lavue4	Un_Beringian	0.256542	0.002428	105.666	427754
Lavue4	Un_UstIshim	0.217015	0.002584	83.983	427869
Lavue4	Un_Yana_UP	0.225462	0.002334	96.584	430200
Lwa3	Lwa2	0.286449	0.002234	128.199	438920
Lwa3	Lwa1	0.286309	0.002257	126.879	439664
Lwa3	Lavue5	0.286122	0.002256	126.848	437394
Lwa3	Lavue1	0.287202	0.002235	128.485	439653
Lwa3	Lavue2	0.286788	0.002225	128.871	438335
Lwa3	Lavue3	0.287027	0.002244	127.912	437174
Lwa3	Lavue4	0.286762	0.002293	125.067	436519
Lwa3	Lwa3	0	-1	0	-1
Lwa3	Blang	0.28925	0.002256	128.201	436897
Lwa3	Dara-ang	0.284462	0.002259	125.933	437069
Lwa3	Birhor	0.249267	0.00208	119.842	437409
Lwa3	Bru	0.285401	0.002219	128.633	437546
Lwa3	Cambodian	0.280785	0.002218	126.605	438346
Lwa3	Lua3	0.287224	0.002265	126.823	436286
Lwa3	Lua4	0.286573	0.00225	127.366	436853
Lwa3	Khamu1	0.287809	0.002231	128.982	438387
Lwa3	Khamu2	0.287552	0.00223	128.946	438356
Lwa3	Khamu3	0.287298	0.002237	128.443	438948
Lwa3	Kharia	0.24924	0.002059	121.026	443434
Lwa3	Khmer	0.282392	0.002253	125.318	438350
Lwa3	Khamu4	0.287663	0.002258	127.416	436843
Lwa3	Khomu	0.287602	0.002254	127.574	437326
Lwa3	Kinh	0.286465	0.002246	127.543	437360
Lwa3	KinhVN	0.286911	0.002263	126.799	438516
Lwa3	Kuy	0.282965	0.002213	127.84	437375
Lwa3	Lodhi	0.231943	0.002009	115.444	446331
Lwa3	Lua1	0.287649	0.002288	125.732	436636
Lwa3	Lua2	0.287535	0.002284	125.915	435540
Lwa3	Mang	0.287167	0.002303	124.701	436246
Lwa3	Maniq	0.261315	0.002268	115.217	435395
Lwa3	Mlabri	0.287593	0.002359	121.906	434519
Lwa3	Mon_CT	0.275538	0.002158	127.686	449621
Lwa3	Mon_NT	0.277959	0.002195	126.621	439116
Lwa3	Muong	0.287531	0.002257	127.388	438015
Lwa3	Nyahkur	0.281402	0.00222	126.754	437859
Lwa3	Soa	0.284904	0.002217	128.481	439114
Lwa3	Vietnamese	0.287118	0.002266	126.724	437659
Lwa3	Ami	0.286673	0.002277	125.912	436670
Lwa3	Atayal	0.28576	0.002293	124.622	435908
Lwa3	Cham	0.279095	0.002185	127.756	439955
Lwa3	Dusun	0.28503	0.002261	126.063	437305
Lwa3	Ede	0.280806	0.002167	129.591	439057
Lwa3	Giarai	0.281425	0.002204	127.682	439545
Lwa3	Ilocano	0.28247	0.002281	123.81	434389
Lwa3	Kankanaey	0.285659	0.002286	124.952	436450
Lwa3	Malay	0.278279	0.002193	126.914	439248
Lwa3	Murut	0.286423	0.002272	126.065	436824
Lwa3	SouthernThai_AN	0.273794	0.002148	127.468	443341
Lwa3	Tagalog	0.278952	0.002247	124.128	436812
Lwa3	Vizaya	0.278766	0.002259	123.393	436066
Lwa3	Dao	0.28797	0.002278	126.405	437767
Lwa3	Hmong	0.287708	0.002298	125.175	436612
Lwa3	HmongDaw	0.287641	0.002312	124.4	437301
Lwa3	HmongNjua	0.287519	0.002326	123.597	436631
Lwa3	HmongVN	0.288164	0.00235	122.645	435953
Lwa3	IuMien	0.287205	0.002266	126.76	437297
Lwa3	Miao	0.287291	0.002281	125.965	437413
Lwa3	Pathen	0.287139	0.00229	125.382	436777
Lwa3	She	0.287323	0.002269	126.62	437178
Lwa3	Akha	0.286442	0.002227	128.601	440344
Lwa3	Burmese	0.274807	0.002155	127.529	440543
Lwa3	Cong	0.286169	0.002262	126.497	437727
Lwa3	Dungan	0.275245	0.002203	124.92	442007
Lwa3	Gurung	0.275746	0.002243	122.923	436883
Lwa3	Han	0.286127	0.002253	127.015	443014
Lwa3	Han_Chongqing	0.28707	0.002284	125.661	434991
Lwa3	Han_Fujian	0.286155	0.002269	126.091	435967
Lwa3	Han_Guangdong	0.287632	0.002296	125.297	436845
Lwa3	Han_Henan	0.284904	0.002299	123.926	436067
Lwa3	Han_Hubei	0.287051	0.002304	124.604	436032
Lwa3	Han_Jiangsu	0.286405	0.002303	124.367	436671
Lwa3	Han_Shandong	0.28471	0.002286	124.526	437924
Lwa3	Han_Shanghai	0.28796	0.002381	120.965	434284
Lwa3	Han_Shanxi	0.284189	0.002235	127.169	437707
Lwa3	Han_Sichuan	0.286104	0.002279	125.531	436623
Lwa3	Han_Zhejiang	0.286324	0.002293	124.892	436011
Lwa3	Hanhi	0.286504	0.002269	126.262	437495
Lwa3	KarenPadaung	0.285349	0.002214	128.859	437307
Lwa3	KarenPwo	0.285767	0.00226	126.465	437372
Lwa3	KarenSkaw	0.284825	0.002251	126.521	438351
Lwa3	KarenSkaw2	0.28562	0.002237	127.656	437085
Lwa3	Lahu	0.28725	0.00227	126.563	438851
Lwa3	Lahu_CN	0.287571	0.002273	126.527	436467
Lwa3	LahuVN	0.286864	0.002266	126.623	436697
Lwa3	Lisu	0.285989	0.002263	126.385	437467
Lwa3	Lolo	0.288152	0.002304	125.057	436437
Lwa3	Magar	0.273438	0.002204	124.068	438111
Lwa3	Naxi	0.284476	0.002285	124.507	437488
Lwa3	Newar	0.256174	0.002157	118.746	438499
Lwa3	Phula	0.287373	0.002282	125.928	437468
Lwa3	Qiang_Danba	0.283622	0.002242	126.487	437594
Lwa3	Qiang_Daofu	0.282939	0.002243	126.14	438540
Lwa3	Rai	0.279131	0.002256	123.746	436436
Lwa3	Sherpa	0.279056	0.002268	123.019	435747
Lwa3	Sila	0.286411	0.002274	125.977	436567
Lwa3	Tamang	0.271515	0.002186	124.235	438971
Lwa3	Tibetan_Chamdo	0.2805	0.002244	125.008	438578
Lwa3	Tibetan_Gangcha	0.278053	0.002219	125.319	442503
Lwa3	Tibetan_Gannan	0.278402	0.002253	123.55	437334
Lwa3	Tibetan_Lhasa	0.279405	0.002243	124.593	438166
Lwa3	Tibetan_Nagqu	0.280081	0.00225	124.493	437724
Lwa3	Tibetan_Shannan	0.278722	0.002209	126.161	438184
Lwa3	Tibetan_Shigatse	0.279104	0.002242	124.482	438608
Lwa3	Tibetan_Xinlong	0.2836	0.002256	125.702	438150
Lwa3	Tibetan_Xunhua	0.278241	0.002252	123.569	437887
Lwa3	Tibetan_Yajiang	0.28061	0.00223	125.813	439022
Lwa3	Tibetan_Yunnan	0.282838	0.002304	122.738	435348
Lwa3	Tujia	0.286764	0.002267	126.5	437870
Lwa3	Yi	0.284753	0.002288	124.461	437843
Lwa3	BlackTai	0.287042	0.002243	127.967	436971
Lwa3	Boy	0.285834	0.002334	122.457	436195
Lwa3	CentralThai	0.277972	0.002168	128.194	443793
Lwa3	Colao	0.288888	0.002319	124.56	436755
Lwa3	Dai	0.287913	0.002277	126.444	437349
Lwa3	Dong	0.287959	0.002274	126.648	439721
Lwa3	Gelao	0.287708	0.002285	125.885	437308
Lwa3	Kalueang	0.284881	0.002196	129.757	437784
Lwa3	Khonmueang	0.285488	0.002235	127.714	440881
Lwa3	Khuen	0.287399	0.002277	126.205	437289
Lwa3	Lachi	0.28855	0.0023	125.472	436575
Lwa3	Lao	0.285349	0.002263	126.08	438444
Lwa3	LaoIsan	0.284193	0.002206	128.844	441515
Lwa3	Laotian	0.287153	0.002237	128.377	442229
Lwa3	Li	0.286231	0.002303	124.304	435733
Lwa3	Lue	0.287615	0.002274	126.5	437168
Lwa3	LueTL3	0.287489	0.002262	127.121	437594
Lwa3	Maonan	0.288391	0.002251	128.115	438811
Lwa3	Mulam	0.287788	0.002253	127.728	438889
Lwa3	Nung	0.287806	0.002255	127.632	437984
Lwa3	Nyaw	0.285184	0.002218	128.551	438205
Lwa3	Phuan	0.286713	0.002245	127.713	437626
Lwa3	Phutai	0.285455	0.002235	127.732	438378
Lwa3	Saek	0.286138	0.002239	127.824	438336
Lwa3	Shan	0.284907	0.002241	127.109	437690
Lwa3	SouthernThai_TK	0.274083	0.002177	125.892	442803
Lwa3	Tay	0.287211	0.002265	126.792	437638
Lwa3	Thai	0.278628	0.002194	126.986	438878
Lwa3	ThaiVN	0.288071	0.00226	127.477	438149
Lwa3	Yuan	0.286541	0.002219	129.113	437328
Lwa3	Zhuang	0.28758	0.002246	128.027	439584
Lwa3	Brahmins_UttarPradesh	0.234719	0.002028	115.743	442006
Lwa3	Brahui	0.217355	0.001953	111.273	450960
Lwa3	Irula	0.236776	0.00203	116.624	439505
Lwa3	Mala	0.233806	0.002006	116.531	446106
Lwa3	Vellalar	0.23058	0.002011	114.645	440539
Lwa3	Vishwabrahmin	0.233092	0.001978	117.834	446479
Lwa3	Bahun	0.237776	0.00206	115.451	440109
Lwa3	Balochi	0.218184	0.001947	112.064	450854
Lwa3	Bengali	0.236613	0.001973	119.935	443027
Lwa3	Brahmin_Tiwari	0.227292	0.001948	116.698	448591
Lwa3	French	0.21631	0.001999	108.201	452685
Lwa3	Gujarati	0.22763	0.001963	115.986	449365
Lwa3	Hazara	0.249547	0.002052	121.584	447113
Lwa3	Kalash	0.223325	0.001991	112.177	446209
Lwa3	Makrani	0.213177	0.001938	109.984	452437
Lwa3	Pathan	0.22321	0.001953	114.293	449571
Lwa3	Punjabi	0.230374	0.002023	113.905	444123
Lwa3	Sindhi_Pakistan	0.223821	0.001981	112.976	448507
Lwa3	Tajik	0.226705	0.001991	113.869	451538
Lwa3	Tharu	0.256239	0.002097	122.178	439241
Lwa3	Japanese	0.283135	0.002278	124.279	440967
Lwa3	Korean	0.284904	0.002272	125.399	436333
Lwa3	Bonan	0.277552	0.002237	124.063	439789
Lwa3	Daur	0.279372	0.002243	124.549	438726
[truncated: 66,646 more rows]

## Sheet: TableS4
Table S4 Results of the f4 (Dara-ang, Palaungic-speaking group: Asian, Outgroup), where Outgroup = Mbuti
W	X	Y	Z	f4	stderr	Zscore	BABA	ABBA	nsnps	Lan
Dara-ang	Blang	Birhor	Mbuti	-0.000304	0.000164	-1.851	23145	23282	450014	Austroasiatic
Dara-ang	Lavue5	Birhor	Mbuti	2.4e-05	0.000161	0.146	23235	23224	450014	Austroasiatic
Dara-ang	Lavue4	Birhor	Mbuti	2.3e-05	0.00017	0.134	23224	23214	450014	Austroasiatic
Dara-ang	Lwa2	Birhor	Mbuti	-6.7e-05	0.000144	-0.466	23212	23242	450014	Austroasiatic
Dara-ang	Lavue3	Birhor	Mbuti	-0.000109	0.00016	-0.679	23194	23243	450014	Austroasiatic
Dara-ang	Lavue1	Birhor	Mbuti	-3e-06	0.000145	-0.021	23218	23219	450014	Austroasiatic
Dara-ang	Lavue2	Birhor	Mbuti	-6.9e-05	0.000146	-0.47	23237	23268	450014	Austroasiatic
Dara-ang	Lwa1	Birhor	Mbuti	-4e-05	0.000143	-0.279	23215	23233	450014	Austroasiatic
Dara-ang	Lwa3	Birhor	Mbuti	-0.000115	0.000148	-0.777	23159	23211	450014	Austroasiatic
Dara-ang	Blang	Bru	Mbuti	-0.001303	0.000166	-7.863	23505	24091	450014	Austroasiatic
Dara-ang	Lavue5	Bru	Mbuti	-0.000746	0.000161	-4.632	23647	23983	450014	Austroasiatic
Dara-ang	Lavue4	Bru	Mbuti	-0.000756	0.000172	-4.397	23630	23970	450014	Austroasiatic
Dara-ang	Lwa2	Bru	Mbuti	-0.000835	0.000153	-5.47	23624	24000	450014	Austroasiatic
Dara-ang	Lavue3	Bru	Mbuti	-0.00086	0.000173	-4.971	23614	24001	450014	Austroasiatic
Dara-ang	Lavue1	Bru	Mbuti	-0.000793	0.000152	-5.233	23631	23988	450014	Austroasiatic
Dara-ang	Lavue2	Bru	Mbuti	-0.000732	0.000158	-4.637	23670	24000	450014	Austroasiatic
Dara-ang	Lwa1	Bru	Mbuti	-0.000765	0.000149	-5.147	23632	23976	450014	Austroasiatic
Dara-ang	Lwa3	Bru	Mbuti	-0.001077	0.000151	-7.111	23527	24012	450014	Austroasiatic
Dara-ang	Blang	Cambodian	Mbuti	-0.000938	0.000162	-5.797	23537	23959	450014	Austroasiatic
Dara-ang	Lavue5	Cambodian	Mbuti	-0.000494	0.000159	-3.108	23661	23883	450014	Austroasiatic
Dara-ang	Lavue4	Cambodian	Mbuti	-0.000578	0.000166	-3.475	23629	23889	450014	Austroasiatic
Dara-ang	Lwa2	Cambodian	Mbuti	-0.000776	0.00015	-5.186	23596	23946	450014	Austroasiatic
Dara-ang	Lavue3	Cambodian	Mbuti	-0.000574	0.000161	-3.559	23628	23887	450014	Austroasiatic
Dara-ang	Lavue1	Cambodian	Mbuti	-0.000589	0.000145	-4.054	23629	23894	450014	Austroasiatic
Dara-ang	Lavue2	Cambodian	Mbuti	-0.000556	0.000154	-3.611	23667	23917	450014	Austroasiatic
Dara-ang	Lwa1	Cambodian	Mbuti	-0.000719	0.000145	-4.961	23601	23925	450014	Austroasiatic
Dara-ang	Lwa3	Cambodian	Mbuti	-0.000762	0.000148	-5.155	23552	23895	450014	Austroasiatic
Dara-ang	Blang	Lua3	Mbuti	-0.001305	0.000182	-7.166	23560	24148	450014	Austroasiatic
Dara-ang	Lavue5	Lua3	Mbuti	-0.000642	0.000174	-3.678	23725	24014	450014	Austroasiatic
Dara-ang	Lavue4	Lua3	Mbuti	-0.000698	0.000183	-3.819	23702	24016	450014	Austroasiatic
Dara-ang	Lwa2	Lua3	Mbuti	-0.000869	0.000166	-5.245	23674	24065	450014	Austroasiatic
Dara-ang	Lavue3	Lua3	Mbuti	-0.000977	0.000185	-5.275	23647	24086	450014	Austroasiatic
Dara-ang	Lavue1	Lua3	Mbuti	-0.00082	0.000163	-5.041	23677	24046	450014	Austroasiatic
Dara-ang	Lavue2	Lua3	Mbuti	-0.000768	0.000165	-4.641	23719	24065	450014	Austroasiatic
Dara-ang	Lwa1	Lua3	Mbuti	-0.000819	0.00016	-5.12	23678	24046	450014	Austroasiatic
Dara-ang	Lwa3	Lua3	Mbuti	-0.001067	0.000163	-6.558	23583	24063	450014	Austroasiatic
Dara-ang	Blang	Lua4	Mbuti	-0.001436	0.000169	-8.475	23512	24159	450014	Austroasiatic
Dara-ang	Lavue5	Lua4	Mbuti	-0.00083	0.000164	-5.051	23668	24042	450014	Austroasiatic
Dara-ang	Lavue4	Lua4	Mbuti	-0.00085	0.000179	-4.735	23648	24030	450014	Austroasiatic
Dara-ang	Lwa2	Lua4	Mbuti	-0.000974	0.00016	-6.093	23631	24069	450014	Austroasiatic
Dara-ang	Lavue3	Lua4	Mbuti	-0.001414	0.000177	-7.965	23545	24181	450014	Austroasiatic
Dara-ang	Lavue1	Lua4	Mbuti	-0.000957	0.000158	-6.051	23634	24065	450014	Austroasiatic
Dara-ang	Lavue2	Lua4	Mbuti	-0.000817	0.000167	-4.895	23690	24058	450014	Austroasiatic
Dara-ang	Lwa1	Lua4	Mbuti	-0.000894	0.000151	-5.906	23640	24042	450014	Austroasiatic
Dara-ang	Lwa3	Lua4	Mbuti	-0.001131	0.00016	-7.071	23551	24060	450014	Austroasiatic
Dara-ang	Blang	Khamu1	Mbuti	-0.001185	0.000162	-7.296	23577	24111	450014	Austroasiatic
Dara-ang	Lavue5	Khamu1	Mbuti	-0.000646	0.000156	-4.134	23717	24008	450014	Austroasiatic
Dara-ang	Lavue4	Khamu1	Mbuti	-0.000592	0.000168	-3.53	23714	23981	450014	Austroasiatic
Dara-ang	Lwa2	Khamu1	Mbuti	-0.000807	0.000147	-5.507	23675	24038	450014	Austroasiatic
Dara-ang	Lavue3	Khamu1	Mbuti	-0.00075	0.000167	-4.481	23685	24023	450014	Austroasiatic
Dara-ang	Lavue1	Khamu1	Mbuti	-0.000811	0.000146	-5.535	23674	24039	450014	Austroasiatic
Dara-ang	Lavue2	Khamu1	Mbuti	-0.000744	0.000152	-4.907	23715	24049	450014	Austroasiatic
Dara-ang	Lwa1	Khamu1	Mbuti	-0.000804	0.000142	-5.653	23673	24034	450014	Austroasiatic
Dara-ang	Lwa3	Khamu1	Mbuti	-0.001089	0.000144	-7.546	23572	24062	450014	Austroasiatic
Dara-ang	Blang	Khamu2	Mbuti	-0.001232	0.000165	-7.46	23555	24110	450014	Austroasiatic
Dara-ang	Lavue5	Khamu2	Mbuti	-0.00067	0.000163	-4.099	23704	24005	450014	Austroasiatic
Dara-ang	Lavue4	Khamu2	Mbuti	-0.000713	0.000166	-4.285	23676	23997	450014	Austroasiatic
Dara-ang	Lwa2	Khamu2	Mbuti	-0.000771	0.000154	-5.008	23673	24020	450014	Austroasiatic
Dara-ang	Lavue3	Khamu2	Mbuti	-0.000819	0.00017	-4.81	23657	24026	450014	Austroasiatic
Dara-ang	Lavue1	Khamu2	Mbuti	-0.000811	0.000147	-5.523	23663	24028	450014	Austroasiatic
Dara-ang	Lavue2	Khamu2	Mbuti	-0.000731	0.000155	-4.704	23705	24034	450014	Austroasiatic
Dara-ang	Lwa1	Khamu2	Mbuti	-0.000807	0.000149	-5.424	23660	24023	450014	Austroasiatic
Dara-ang	Lwa3	Khamu2	Mbuti	-0.001071	0.000147	-7.273	23564	24046	450014	Austroasiatic
Dara-ang	Blang	Khamu3	Mbuti	-0.001089	0.000162	-6.737	23601	24091	450014	Austroasiatic
Dara-ang	Lavue5	Khamu3	Mbuti	-0.000504	0.000162	-3.122	23749	23976	450014	Austroasiatic
Dara-ang	Lavue4	Khamu3	Mbuti	-0.000581	0.000165	-3.526	23720	23981	450014	Austroasiatic
Dara-ang	Lwa2	Khamu3	Mbuti	-0.000709	0.00015	-4.72	23701	24020	450014	Austroasiatic
Dara-ang	Lavue3	Khamu3	Mbuti	-0.000623	0.00017	-3.676	23714	23994	450014	Austroasiatic
Dara-ang	Lavue1	Khamu3	Mbuti	-0.000718	0.000149	-4.808	23697	24020	450014	Austroasiatic
Dara-ang	Lavue2	Khamu3	Mbuti	-0.000575	0.000155	-3.713	23754	24013	450014	Austroasiatic
Dara-ang	Lwa1	Khamu3	Mbuti	-0.000709	0.000146	-4.85	23694	24013	450014	Austroasiatic
Dara-ang	Lwa3	Khamu3	Mbuti	-0.000939	0.000153	-6.131	23606	24028	450014	Austroasiatic
Dara-ang	Blang	Kharia	Mbuti	-0.000265	0.00015	-1.762	23100	23219	450014	Austroasiatic
Dara-ang	Lavue5	Kharia	Mbuti	-3.5e-05	0.000146	-0.241	23176	23192	450014	Austroasiatic
Dara-ang	Lavue4	Kharia	Mbuti	-5e-06	0.000156	-0.035	23170	23172	450014	Austroasiatic
Dara-ang	Lwa2	Kharia	Mbuti	-5.4e-05	0.000133	-0.407	23166	23190	450014	Austroasiatic
Dara-ang	Lavue3	Kharia	Mbuti	-4.2e-05	0.000153	-0.272	23164	23183	450014	Austroasiatic
Dara-ang	Lavue1	Kharia	Mbuti	1e-06	0.000134	0.01	23177	23176	450014	Austroasiatic
Dara-ang	Lavue2	Kharia	Mbuti	-7.2e-05	0.000137	-0.524	23194	23226	450014	Austroasiatic
Dara-ang	Lwa1	Kharia	Mbuti	1.1e-05	0.000133	0.084	23178	23173	450014	Austroasiatic
Dara-ang	Lwa3	Kharia	Mbuti	-0.000132	0.000137	-0.966	23106	23166	450014	Austroasiatic
Dara-ang	Blang	Khmer	Mbuti	-0.001202	0.000159	-7.542	23482	24023	450014	Austroasiatic
Dara-ang	Lavue5	Khmer	Mbuti	-0.000668	0.000153	-4.36	23619	23920	450014	Austroasiatic
Dara-ang	Lavue4	Khmer	Mbuti	-0.000627	0.000166	-3.776	23615	23898	450014	Austroasiatic
Dara-ang	Lwa2	Khmer	Mbuti	-0.000782	0.000149	-5.259	23589	23941	450014	Austroasiatic
Dara-ang	Lavue3	Khmer	Mbuti	-0.000763	0.000166	-4.607	23594	23938	450014	Austroasiatic
Dara-ang	Lavue1	Khmer	Mbuti	-0.000698	0.000145	-4.819	23607	23922	450014	Austroasiatic
Dara-ang	Lavue2	Khmer	Mbuti	-0.000649	0.000151	-4.283	23645	23937	450014	Austroasiatic
Dara-ang	Lwa1	Khmer	Mbuti	-0.000775	0.000143	-5.406	23584	23933	450014	Austroasiatic
Dara-ang	Lwa3	Khmer	Mbuti	-0.000963	0.000146	-6.61	23506	23940	450014	Austroasiatic
Dara-ang	Blang	Khamu4	Mbuti	-0.001262	0.000167	-7.565	23553	24121	450014	Austroasiatic
Dara-ang	Lavue5	Khamu4	Mbuti	-0.000573	0.000169	-3.386	23725	23983	450014	Austroasiatic
Dara-ang	Lavue4	Khamu4	Mbuti	-0.000731	0.000169	-4.326	23679	24008	450014	Austroasiatic
Dara-ang	Lwa2	Khamu4	Mbuti	-0.000745	0.000154	-4.851	23681	24017	450014	Austroasiatic
Dara-ang	Lavue3	Khamu4	Mbuti	-0.000825	0.000171	-4.818	23659	24031	450014	Austroasiatic
Dara-ang	Lavue1	Khamu4	Mbuti	-0.000868	0.000151	-5.75	23657	24047	450014	Austroasiatic
Dara-ang	Lavue2	Khamu4	Mbuti	-0.00074	0.000158	-4.685	23711	24044	450014	Austroasiatic
Dara-ang	Lwa1	Khamu4	Mbuti	-0.000751	0.000146	-5.132	23676	24014	450014	Austroasiatic
Dara-ang	Lwa3	Khamu4	Mbuti	-0.001065	0.000151	-7.053	23569	24048	450014	Austroasiatic
Dara-ang	Blang	Khomu	Mbuti	-0.001034	0.000163	-6.36	23623	24088	450014	Austroasiatic
Dara-ang	Lavue5	Khomu	Mbuti	-0.000447	0.000163	-2.735	23773	23974	450014	Austroasiatic
Dara-ang	Lavue4	Khomu	Mbuti	-0.000468	0.000168	-2.789	23750	23961	450014	Austroasiatic
Dara-ang	Lwa2	Khomu	Mbuti	-0.000672	0.00015	-4.48	23718	24021	450014	Austroasiatic
Dara-ang	Lavue3	Khomu	Mbuti	-0.000597	0.000168	-3.557	23726	23994	450014	Austroasiatic
Dara-ang	Lavue1	Khomu	Mbuti	-0.000563	0.00015	-3.76	23739	23992	450014	Austroasiatic
Dara-ang	Lavue2	Khomu	Mbuti	-0.000579	0.000153	-3.783	23764	24025	450014	Austroasiatic
Dara-ang	Lwa1	Khomu	Mbuti	-0.000697	0.000147	-4.733	23707	24021	450014	Austroasiatic
Dara-ang	Lwa3	Khomu	Mbuti	-0.000935	0.000151	-6.191	23617	24037	450014	Austroasiatic
Dara-ang	Blang	Kinh	Mbuti	-0.000516	0.000168	-3.062	23744	23977	450014	Austroasiatic
Dara-ang	Lavue5	Kinh	Mbuti	-0.000205	0.000159	-1.291	23839	23931	450014	Austroasiatic
Dara-ang	Lavue4	Kinh	Mbuti	-0.000208	0.000169	-1.23	23824	23918	450014	Austroasiatic
Dara-ang	Lwa2	Kinh	Mbuti	-0.000633	0.000148	-4.288	23746	24031	450014	Austroasiatic
Dara-ang	Lavue3	Kinh	Mbuti	-0.000213	0.000167	-1.272	23827	23922	450014	Austroasiatic
Dara-ang	Lavue1	Kinh	Mbuti	-0.00031	0.000146	-2.122	23808	23948	450014	Austroasiatic
Dara-ang	Lavue2	Kinh	Mbuti	-0.000196	0.000155	-1.265	23859	23948	450014	Austroasiatic
Dara-ang	Lwa1	Kinh	Mbuti	-0.00067	0.000144	-4.638	23733	24034	450014	Austroasiatic
Dara-ang	Lwa3	Kinh	Mbuti	-0.000418	0.000149	-2.802	23739	23927	450014	Austroasiatic
Dara-ang	Blang	KinhVN	Mbuti	-0.000555	0.000159	-3.491	23754	24004	450014	Austroasiatic
Dara-ang	Lavue5	KinhVN	Mbuti	-0.00024	0.000159	-1.508	23852	23960	450014	Austroasiatic
Dara-ang	Lavue4	KinhVN	Mbuti	-0.000194	0.000165	-1.172	23845	23932	450014	Austroasiatic
Dara-ang	Lwa2	KinhVN	Mbuti	-0.000669	0.000147	-4.549	23758	24059	450014	Austroasiatic
Dara-ang	Lavue3	KinhVN	Mbuti	-0.000225	0.000165	-1.363	23841	23943	450014	Austroasiatic
Dara-ang	Lavue1	KinhVN	Mbuti	-0.00027	0.000146	-1.853	23836	23957	450014	Austroasiatic
Dara-ang	Lavue2	KinhVN	Mbuti	-0.000176	0.000154	-1.142	23886	23965	450014	Austroasiatic
Dara-ang	Lwa1	KinhVN	Mbuti	-0.000652	0.000145	-4.509	23758	24051	450014	Austroasiatic
Dara-ang	Lwa3	KinhVN	Mbuti	-0.000495	0.000147	-3.37	23742	23965	450014	Austroasiatic
Dara-ang	Blang	Kuy	Mbuti	-0.001151	0.000166	-6.953	23511	24029	450014	Austroasiatic
Dara-ang	Lavue5	Kuy	Mbuti	-0.00072	0.000158	-4.555	23628	23952	450014	Austroasiatic
Dara-ang	Lavue4	Kuy	Mbuti	-0.00074	0.000173	-4.289	23610	23943	450014	Austroasiatic
Dara-ang	Lwa2	Kuy	Mbuti	-0.000846	0.000152	-5.575	23598	23979	450014	Austroasiatic
Dara-ang	Lavue3	Kuy	Mbuti	-0.000832	0.000168	-4.951	23593	23967	450014	Austroasiatic
Dara-ang	Lavue1	Kuy	Mbuti	-0.000809	0.000148	-5.459	23598	23962	450014	Austroasiatic
Dara-ang	Lavue2	Kuy	Mbuti	-0.000727	0.000155	-4.693	23645	23972	450014	Austroasiatic
Dara-ang	Lwa1	Kuy	Mbuti	-0.000737	0.000145	-5.087	23616	23947	450014	Austroasiatic
Dara-ang	Lwa3	Kuy	Mbuti	-0.001032	0.000153	-6.733	23512	23976	450014	Austroasiatic
Dara-ang	Blang	Lua1	Mbuti	-0.00161	0.000178	-9.056	23469	24193	450014	Austroasiatic
Dara-ang	Lavue5	Lua1	Mbuti	-0.000783	0.000171	-4.581	23663	24015	450014	Austroasiatic
Dara-ang	Lavue4	Lua1	Mbuti	-0.001009	0.000181	-5.586	23604	24058	450014	Austroasiatic
Dara-ang	Lwa2	Lua1	Mbuti	-0.001078	0.000163	-6.607	23598	24083	450014	Austroasiatic
Dara-ang	Lavue3	Lua1	Mbuti	-0.001489	0.000178	-8.376	23516	24186	450014	Austroasiatic
Dara-ang	Lavue1	Lua1	Mbuti	-0.001048	0.000163	-6.412	23603	24075	450014	Austroasiatic
Dara-ang	Lavue2	Lua1	Mbuti	-0.001021	0.000169	-6.03	23634	24094	450014	Austroasiatic
Dara-ang	Lwa1	Lua1	Mbuti	-0.000946	0.000156	-6.054	23620	24046	450014	Austroasiatic
Dara-ang	Lwa3	Lua1	Mbuti	-0.001206	0.000163	-7.417	23523	24066	450014	Austroasiatic
Dara-ang	Blang	Lua2	Mbuti	-0.001472	0.00019	-7.756	23476	24139	450014	Austroasiatic
Dara-ang	Lavue5	Lua2	Mbuti	-0.000771	0.000181	-4.266	23650	23996	450014	Austroasiatic
Dara-ang	Lavue4	Lua2	Mbuti	-0.000797	0.000191	-4.171	23625	23984	450014	Austroasiatic
Dara-ang	Lwa2	Lua2	Mbuti	-0.000951	0.000177	-5.364	23608	24036	450014	Austroasiatic
Dara-ang	Lavue3	Lua2	Mbuti	-0.001854	0.00019	-9.773	23426	24260	450014	Austroasiatic
Dara-ang	Lavue1	Lua2	Mbuti	-0.001086	0.000171	-6.338	23578	24067	450014	Austroasiatic
Dara-ang	Lavue2	Lua2	Mbuti	-0.000901	0.000176	-5.121	23646	24051	450014	Austroasiatic
Dara-ang	Lwa1	Lua2	Mbuti	-0.000864	0.000165	-5.229	23615	24003	450014	Austroasiatic
Dara-ang	Lwa3	Lua2	Mbuti	-0.001259	0.000172	-7.337	23498	24064	450014	Austroasiatic
Dara-ang	Blang	Mang	Mbuti	-0.001011	0.000163	-6.219	23626	24081	450014	Austroasiatic
Dara-ang	Lavue5	Mang	Mbuti	-0.000498	0.000171	-2.905	23764	23988	450014	Austroasiatic
Dara-ang	Lavue4	Mang	Mbuti	-0.00052	0.000173	-3.005	23739	23973	450014	Austroasiatic
Dara-ang	Lwa2	Mang	Mbuti	-0.000635	0.000159	-3.982	23724	24010	450014	Austroasiatic
Dara-ang	Lavue3	Mang	Mbuti	-0.000514	0.000176	-2.924	23744	23975	450014	Austroasiatic
Dara-ang	Lavue1	Mang	Mbuti	-0.000562	0.000156	-3.595	23736	23989	450014	Austroasiatic
Dara-ang	Lavue2	Mang	Mbuti	-0.000514	0.000161	-3.188	23774	24005	450014	Austroasiatic
Dara-ang	Lwa1	Mang	Mbuti	-0.00063	0.00015	-4.193	23718	24002	450014	Austroasiatic
Dara-ang	Lwa3	Mang	Mbuti	-0.000895	0.000156	-5.742	23622	24025	450014	Austroasiatic
Dara-ang	Blang	Maniq	Mbuti	-0.000701	0.000195	-3.596	23151	23466	450014	Austroasiatic
Dara-ang	Lavue5	Maniq	Mbuti	-0.000139	0.000188	-0.738	23292	23354	450014	Austroasiatic
Dara-ang	Lavue4	Maniq	Mbuti	1.5e-05	0.000199	0.075	23314	23307	450014	Austroasiatic
Dara-ang	Lwa2	Maniq	Mbuti	-0.000288	0.000178	-1.615	23267	23397	450014	Austroasiatic
Dara-ang	Lavue3	Maniq	Mbuti	-7.1e-05	0.000192	-0.368	23302	23334	450014	Austroasiatic
Dara-ang	Lavue1	Maniq	Mbuti	-0.000187	0.000165	-1.129	23276	23360	450014	Austroasiatic
Dara-ang	Lavue2	Maniq	Mbuti	-0.000281	0.000178	-1.581	23287	23413	450014	Austroasiatic
Dara-ang	Lwa1	Maniq	Mbuti	-0.000104	0.000157	-0.662	23292	23339	450014	Austroasiatic
Dara-ang	Lwa3	Maniq	Mbuti	-0.00046	0.000172	-2.674	23183	23390	450014	Austroasiatic
Dara-ang	Blang	Mlabri	Mbuti	-0.001738	0.000214	-8.142	23423	24205	450014	Austroasiatic
Dara-ang	Lavue5	Mlabri	Mbuti	-0.001066	0.000212	-5.02	23597	24077	450014	Austroasiatic
Dara-ang	Lavue4	Mlabri	Mbuti	-0.001147	0.00022	-5.223	23568	24084	450014	Austroasiatic
Dara-ang	Lwa2	Mlabri	Mbuti	-0.001133	0.000198	-5.722	23575	24084	450014	Austroasiatic
Dara-ang	Lavue3	Mlabri	Mbuti	-0.001387	0.000216	-6.436	23516	24140	450014	Austroasiatic
Dara-ang	Lavue1	Mlabri	Mbuti	-0.001335	0.000192	-6.965	23528	24128	450014	Austroasiatic
Dara-ang	Lavue2	Mlabri	Mbuti	-0.001187	0.000204	-5.818	23583	24117	450014	Austroasiatic
Dara-ang	Lwa1	Mlabri	Mbuti	-0.000936	0.00019	-4.934	23603	24024	450014	Austroasiatic
Dara-ang	Lwa3	Mlabri	Mbuti	-0.001507	0.000199	-7.593	23449	24127	450014	Austroasiatic
Dara-ang	Blang	Mon_CT	Mbuti	-0.000477	0.000142	-3.349	23535	23750	450014	Austroasiatic
Dara-ang	Lavue5	Mon_CT	Mbuti	-0.000144	0.000141	-1.019	23636	23701	450014	Austroasiatic
Dara-ang	Lavue4	Mon_CT	Mbuti	-0.000241	0.000148	-1.628	23601	23710	450014	Austroasiatic
Dara-ang	Lwa2	Mon_CT	Mbuti	-0.000431	0.00013	-3.328	23570	23764	450014	Austroasiatic
Dara-ang	Lavue3	Mon_CT	Mbuti	-0.000239	0.00015	-1.597	23603	23711	450014	Austroasiatic
Dara-ang	Lavue1	Mon_CT	Mbuti	-0.000248	0.00013	-1.914	23605	23717	450014	Austroasiatic
Dara-ang	Lavue2	Mon_CT	Mbuti	-0.00021	0.000136	-1.549	23641	23736	450014	Austroasiatic
Dara-ang	Lwa1	Mon_CT	Mbuti	-0.000387	0.000126	-3.063	23574	23749	450014	Austroasiatic
Dara-ang	Lwa3	Mon_CT	Mbuti	-0.000438	0.00013	-3.381	23520	23717	450014	Austroasiatic
Dara-ang	Blang	Mon_NT	Mbuti	-0.000346	0.000159	-2.182	23614	23770	450014	Austroasiatic
Dara-ang	Lavue5	Mon_NT	Mbuti	-0.000192	0.00015	-1.276	23675	23762	450014	Austroasiatic
Dara-ang	Lavue4	Mon_NT	Mbuti	-0.000123	0.000162	-0.762	23677	23733	450014	Austroasiatic
Dara-ang	Lwa2	Mon_NT	Mbuti	-0.000509	0.000145	-3.514	23605	23834	450014	Austroasiatic
Dara-ang	Lavue3	Mon_NT	Mbuti	-0.000305	0.000161	-1.89	23641	23778	450014	Austroasiatic
Dara-ang	Lavue1	Mon_NT	Mbuti	-0.000303	0.000142	-2.135	23643	23779	450014	Austroasiatic
Dara-ang	Lavue2	Mon_NT	Mbuti	-0.000163	0.000145	-1.121	23700	23774	450014	Austroasiatic
Dara-ang	Lwa1	Mon_NT	Mbuti	-0.000409	0.000139	-2.936	23621	23805	450014	Austroasiatic
Dara-ang	Lwa3	Mon_NT	Mbuti	-0.000418	0.000142	-2.938	23573	23762	450014	Austroasiatic
Dara-ang	Blang	Muong	Mbuti	-0.000717	0.000164	-4.383	23731	24053	450014	Austroasiatic
Dara-ang	Lavue5	Muong	Mbuti	-0.000294	0.000162	-1.815	23849	23981	450014	Austroasiatic
Dara-ang	Lavue4	Muong	Mbuti	-0.000295	0.000172	-1.719	23831	23964	450014	Austroasiatic
Dara-ang	Lwa2	Muong	Mbuti	-0.000713	0.00015	-4.744	23756	24077	450014	Austroasiatic
Dara-ang	Lavue3	Muong	Mbuti	-0.00034	0.00017	-1.995	23827	23980	450014	Austroasiatic
Dara-ang	Lavue1	Muong	Mbuti	-0.000359	0.000149	-2.408	23826	23988	450014	Austroasiatic
Dara-ang	Lavue2	Muong	Mbuti	-0.000272	0.000156	-1.745	23873	23995	450014	Austroasiatic
Dara-ang	Lwa1	Muong	Mbuti	-0.000703	0.000145	-4.855	23755	24071	450014	Austroasiatic
Dara-ang	Lwa3	Muong	Mbuti	-0.000604	0.000146	-4.133	23729	24001	450014	Austroasiatic
Dara-ang	Blang	Nyahkur	Mbuti	-0.001006	0.000159	-6.339	23513	23966	450014	Austroasiatic
Dara-ang	Lavue5	Nyahkur	Mbuti	-0.00043	0.000156	-2.765	23664	23858	450014	Austroasiatic
Dara-ang	Lavue4	Nyahkur	Mbuti	-0.000438	0.000168	-2.609	23642	23839	450014	Austroasiatic
Dara-ang	Lwa2	Nyahkur	Mbuti	-0.000658	0.000147	-4.465	23608	23904	450014	Austroasiatic
Dara-ang	Lavue3	Nyahkur	Mbuti	-0.000672	0.000163	-4.126	23599	23901	450014	Austroasiatic
Dara-ang	Lavue1	Nyahkur	Mbuti	-0.000634	0.000143	-4.423	23608	23893	450014	Austroasiatic
Dara-ang	Lavue2	Nyahkur	Mbuti	-0.000597	0.000146	-4.089	23648	23916	450014	Austroasiatic
Dara-ang	Lwa1	Nyahkur	Mbuti	-0.000676	0.000143	-4.717	23597	23901	450014	Austroasiatic
Dara-ang	Lwa3	Nyahkur	Mbuti	-0.000919	0.000146	-6.284	23508	23921	450014	Austroasiatic
Dara-ang	Blang	Soa	Mbuti	-0.001366	0.000163	-8.381	23488	24103	450014	Austroasiatic
Dara-ang	Lavue5	Soa	Mbuti	-0.000733	0.000158	-4.641	23647	23976	450014	Austroasiatic
Dara-ang	Lavue4	Soa	Mbuti	-0.000634	0.000171	-3.705	23654	23940	450014	Austroasiatic
Dara-ang	Lwa2	Soa	Mbuti	-0.000903	0.00015	-6.037	23605	24011	450014	Austroasiatic
Dara-ang	Lavue3	Soa	Mbuti	-0.000906	0.000168	-5.39	23597	24005	450014	Austroasiatic
Dara-ang	Lavue1	Soa	Mbuti	-0.00083	0.00015	-5.551	23617	23991	450014	Austroasiatic
Dara-ang	Lavue2	Soa	Mbuti	-0.000812	0.000157	-5.161	23651	24017	450014	Austroasiatic
Dara-ang	Lwa1	Soa	Mbuti	-0.000926	0.000148	-6.265	23595	24011	450014	Austroasiatic
Dara-ang	Lwa3	Soa	Mbuti	-0.001077	0.000149	-7.228	23520	24005	450014	Austroasiatic
Dara-ang	Blang	Vietnamese	Mbuti	-0.000563	0.000164	-3.425	23761	24014	450014	Austroasiatic
Dara-ang	Lavue5	Vietnamese	Mbuti	-0.000202	0.000162	-1.245	23866	23957	450014	Austroasiatic
Dara-ang	Lavue4	Vietnamese	Mbuti	-0.000134	0.000171	-0.781	23862	23922	450014	Austroasiatic
Dara-ang	Lwa2	Vietnamese	Mbuti	-0.000659	0.000152	-4.335	23768	24064	450014	Austroasiatic
Dara-ang	Lavue3	Vietnamese	Mbuti	-0.000278	0.000173	-1.61	23835	23960	450014	Austroasiatic
Dara-ang	Lavue1	Vietnamese	Mbuti	-0.000264	0.000149	-1.77	23844	23963	450014	Austroasiatic
Dara-ang	Lavue2	Vietnamese	Mbuti	-0.000203	0.000155	-1.305	23884	23975	450014	Austroasiatic
Dara-ang	Lwa1	Vietnamese	Mbuti	-0.000673	0.000146	-4.6	23758	24060	450014	Austroasiatic
Dara-ang	Lwa3	Vietnamese	Mbuti	-0.000467	0.000151	-3.087	23754	23965	450014	Austroasiatic
Dara-ang	Blang	Ami	Mbuti	-0.0004	0.000174	-2.292	23791	23971	450014	Austronesian
Dara-ang	Lavue5	Ami	Mbuti	-4.5e-05	0.000175	-0.258	23902	23922	450014	Austronesian
Dara-ang	Lavue4	Ami	Mbuti	-0.000135	0.000181	-0.746	23865	23925	450014	Austronesian
Dara-ang	Lwa2	Ami	Mbuti	-0.000698	0.00016	-4.356	23762	24076	450014	Austronesian
Dara-ang	Lavue3	Ami	Mbuti	-7.1e-05	0.000179	-0.395	23886	23918	450014	Austronesian
Dara-ang	Lavue1	Ami	Mbuti	-0.000111	0.00016	-0.694	23877	23927	450014	Austronesian
Dara-ang	Lavue2	Ami	Mbuti	-2.6e-05	0.000169	-0.155	23926	23937	450014	Austronesian
Dara-ang	Lwa1	Ami	Mbuti	-0.000688	0.000158	-4.356	23760	24070	450014	Austronesian
Dara-ang	Lwa3	Ami	Mbuti	-0.000415	0.000161	-2.572	23767	23953	450014	Austronesian
Dara-ang	Blang	Atayal	Mbuti	-0.000377	0.000187	-2.02	23788	23957	450014	Austronesian
Dara-ang	Lavue5	Atayal	Mbuti	-0.000246	0.000181	-1.361	23850	23961	450014	Austronesian
Dara-ang	Lavue4	Atayal	Mbuti	-0.000179	0.000194	-0.924	23850	23930	450014	Austronesian
Dara-ang	Lwa2	Atayal	Mbuti	-0.00067	0.000173	-3.881	23760	24061	450014	Austronesian
Dara-ang	Lavue3	Atayal	Mbuti	-1.7e-05	0.000192	-0.089	23881	23889	450014	Austronesian
Dara-ang	Lavue1	Atayal	Mbuti	-0.000151	0.000167	-0.901	23862	23929	450014	Austronesian
Dara-ang	Lavue2	Atayal	Mbuti	-7.5e-05	0.000175	-0.429	23903	23937	450014	Austronesian
Dara-ang	Lwa1	Atayal	Mbuti	-0.000718	0.000162	-4.428	23749	24072	450014	Austronesian
Dara-ang	Lwa3	Atayal	Mbuti	-0.00038	0.000166	-2.289	23762	23933	450014	Austronesian
Dara-ang	Blang	Cham	Mbuti	-0.000818	0.00016	-5.1	23540	23908	450014	Austronesian
Dara-ang	Lavue5	Cham	Mbuti	-0.000355	0.000157	-2.262	23669	23829	450014	Austronesian
Dara-ang	Lavue4	Cham	Mbuti	-0.000342	0.000166	-2.055	23652	23806	450014	Austronesian
Dara-ang	Lwa2	Cham	Mbuti	-0.000593	0.000146	-4.07	23610	23877	450014	Austronesian
Dara-ang	Lavue3	Cham	Mbuti	-0.000486	0.000164	-2.952	23623	23842	450014	Austronesian
Dara-ang	Lavue1	Cham	Mbuti	-0.000448	0.000143	-3.125	23636	23837	450014	Austronesian
Dara-ang	Lavue2	Cham	Mbuti	-0.000388	0.000151	-2.57	23677	23851	450014	Austronesian
Dara-ang	Lwa1	Cham	Mbuti	-0.000595	0.000145	-4.11	23607	23874	450014	Austronesian
Dara-ang	Lwa3	Cham	Mbuti	-0.000609	0.000145	-4.189	23558	23832	450014	Austronesian
Dara-ang	Blang	Dusun	Mbuti	-0.000786	0.000171	-4.597	23657	24011	450014	Austronesian
Dara-ang	Lavue5	Dusun	Mbuti	-0.000399	0.000166	-2.405	23770	23950	450014	Austronesian
Dara-ang	Lavue4	Dusun	Mbuti	-0.000306	0.000177	-1.731	23773	23911	450014	Austronesian
Dara-ang	Lwa2	Dusun	Mbuti	-0.000814	0.000153	-5.311	23679	24045	450014	Austronesian
Dara-ang	Lavue3	Dusun	Mbuti	-0.000322	0.000171	-1.883	23771	23916	450014	Austronesian
Dara-ang	Lavue1	Dusun	Mbuti	-0.000419	0.000151	-2.779	23756	23944	450014	Austronesian
Dara-ang	Lavue2	Dusun	Mbuti	-0.00039	0.000161	-2.424	23790	23966	450014	Austronesian
Dara-ang	Lwa1	Dusun	Mbuti	-0.000731	0.000148	-4.943	23690	24019	450014	Austronesian
Dara-ang	Lwa3	Dusun	Mbuti	-0.000724	0.000153	-4.724	23646	23972	450014	Austronesian
Dara-ang	Blang	Ede	Mbuti	-0.001241	0.000153	-8.116	23435	23993	450014	Austronesian
Dara-ang	Lavue5	Ede	Mbuti	-0.000715	0.000154	-4.657	23574	23895	450014	Austronesian
Dara-ang	Lavue4	Ede	Mbuti	-0.00073	0.00016	-4.549	23552	23880	450014	Austronesian
Dara-ang	Lwa2	Ede	Mbuti	-0.000798	0.000142	-5.624	23550	23909	450014	Austronesian
Dara-ang	Lavue3	Ede	Mbuti	-0.000851	0.00016	-5.321	23535	23918	450014	Austronesian
Dara-ang	Lavue1	Ede	Mbuti	-0.000763	0.000138	-5.526	23556	23899	450014	Austronesian
Dara-ang	Lavue2	Ede	Mbuti	-0.00078	0.000146	-5.339	23580	23931	450014	Austronesian
Dara-ang	Lwa1	Ede	Mbuti	-0.000813	0.000138	-5.902	23542	23908	450014	Austronesian
Dara-ang	Lwa3	Ede	Mbuti	-0.000999	0.000146	-6.85	23463	23912	450014	Austronesian
Dara-ang	Blang	Giarai	Mbuti	-0.001294	0.000154	-8.397	23446	24029	450014	Austronesian
Dara-ang	Lavue5	Giarai	Mbuti	-0.00067	0.000153	-4.375	23603	23904	450014	Austronesian
Dara-ang	Lavue4	Giarai	Mbuti	-0.000814	0.00016	-5.079	23559	23926	450014	Austronesian
Dara-ang	Lwa2	Giarai	Mbuti	-0.000904	0.000145	-6.235	23550	23957	450014	Austronesian
Dara-ang	Lavue3	Giarai	Mbuti	-0.000884	0.000161	-5.496	23546	23944	450014	Austronesian
Dara-ang	Lavue1	Giarai	Mbuti	-0.00083	0.000144	-5.78	23562	23936	450014	Austronesian
Dara-ang	Lavue2	Giarai	Mbuti	-0.000815	0.000148	-5.513	23591	23958	450014	Austronesian
Dara-ang	Lwa1	Giarai	Mbuti	-0.00086	0.000141	-6.106	23551	23938	450014	Austronesian
Dara-ang	Lwa3	Giarai	Mbuti	-0.001045	0.000146	-7.184	23472	23943	450014	Austronesian
Dara-ang	Blang	Ilocano	Mbuti	-0.000448	0.000212	-2.114	23693	23895	450014	Austronesian
Dara-ang	Lavue5	Ilocano	Mbuti	-2e-05	0.000204	-0.099	23810	23820	450014	Austronesian
Dara-ang	Lavue4	Ilocano	Mbuti	-8.7e-05	0.000212	-0.413	23778	23818	450014	Austronesian
Dara-ang	Lwa2	Ilocano	Mbuti	-0.000618	0.000197	-3.132	23679	23957	450014	Austronesian
Dara-ang	Lavue3	Ilocano	Mbuti	-0.000152	0.000212	-0.716	23764	23833	450014	Austronesian
Dara-ang	Lavue1	Ilocano	Mbuti	-8.4e-05	0.000186	-0.454	23784	23822	450014	Austronesian
Dara-ang	Lavue2	Ilocano	Mbuti	-6.8e-05	0.000198	-0.345	23820	23850	450014	Austronesian
Dara-ang	Lwa1	Ilocano	Mbuti	-0.000624	0.000187	-3.328	23675	23956	450014	Austronesian
Dara-ang	Lwa3	Ilocano	Mbuti	-0.00032	0.000185	-1.733	23692	23836	450014	Austronesian
Dara-ang	Blang	Kankanaey	Mbuti	-0.000488	0.00018	-2.709	23748	23967	450014	Austronesian
Dara-ang	Lavue5	Kankanaey	Mbuti	-0.000183	0.000179	-1.025	23847	23930	450014	Austronesian
Dara-ang	Lavue4	Kankanaey	Mbuti	-0.000141	0.000187	-0.753	23837	23901	450014	Austronesian
Dara-ang	Lwa2	Kankanaey	Mbuti	-0.000722	0.000163	-4.428	23731	24056	450014	Austronesian
Dara-ang	Lavue3	Kankanaey	Mbuti	-0.000209	0.000183	-1.141	23824	23918	450014	Austronesian
Dara-ang	Lavue1	Kankanaey	Mbuti	-0.000154	0.00016	-0.964	23842	23912	450014	Austronesian
Dara-ang	Lavue2	Kankanaey	Mbuti	-0.000164	0.000169	-0.973	23866	23940	450014	Austronesian
Dara-ang	Lwa1	Kankanaey	Mbuti	-0.000717	0.000158	-4.537	23724	24047	450014	Austronesian
Dara-ang	Lwa3	Kankanaey	Mbuti	-0.000348	0.000162	-2.15	23754	23910	450014	Austronesian
Dara-ang	Blang	Malay	Mbuti	-0.000953	0.000158	-6.043	23478	23907	450014	Austronesian
Dara-ang	Lavue5	Malay	Mbuti	-0.000567	0.000152	-3.741	23589	23844	450014	Austronesian
Dara-ang	Lavue4	Malay	Mbuti	-0.000418	0.000163	-2.559	23606	23794	450014	Austronesian
Dara-ang	Lwa2	Malay	Mbuti	-0.000679	0.000144	-4.725	23561	23867	450014	Austronesian
Dara-ang	Lavue3	Malay	Mbuti	-0.000542	0.000165	-3.278	23583	23828	450014	Austronesian
Dara-ang	Lavue1	Malay	Mbuti	-0.000537	0.000141	-3.797	23588	23830	450014	Austronesian
Dara-ang	Lavue2	Malay	Mbuti	-0.000482	0.000147	-3.28	23628	23845	450014	Austronesian
Dara-ang	Lwa1	Malay	Mbuti	-0.000716	0.00014	-5.121	23547	23869	450014	Austronesian
Dara-ang	Lwa3	Malay	Mbuti	-0.000714	0.000146	-4.904	23504	23825	450014	Austronesian
Dara-ang	Blang	Murut	Mbuti	-0.000876	0.000171	-5.125	23660	24055	450014	Austronesian
Dara-ang	Lavue5	Murut	Mbuti	-0.000429	0.000168	-2.555	23787	23980	450014	Austronesian
Dara-ang	Lavue4	Murut	Mbuti	-0.000416	0.000181	-2.294	23769	23956	450014	Austronesian
Dara-ang	Lwa2	Murut	Mbuti	-0.000807	0.000153	-5.276	23702	24066	450014	Austronesian
Dara-ang	Lavue3	Murut	Mbuti	-0.000456	0.000181	-2.518	23767	23973	450014	Austronesian
Dara-ang	Lavue1	Murut	Mbuti	-0.000475	0.000157	-3.016	23768	23981	450014	Austronesian
Dara-ang	Lavue2	Murut	Mbuti	-0.000361	0.000164	-2.208	23817	23980	450014	Austronesian
Dara-ang	Lwa1	Murut	Mbuti	-0.000809	0.000155	-5.221	23696	24060	450014	Austronesian
Dara-ang	Lwa3	Murut	Mbuti	-0.000705	0.00016	-4.403	23672	23989	450014	Austronesian
Dara-ang	Blang	SouthernThai_AN	Mbuti	-0.000765	0.000149	-5.154	23442	23787	450014	Austronesian
Dara-ang	Lavue5	SouthernThai_AN	Mbuti	-0.000332	0.000144	-2.299	23562	23711	450014	Austronesian
Dara-ang	Lavue4	SouthernThai_AN	Mbuti	-0.000357	0.000152	-2.346	23544	23705	450014	Austronesian
Dara-ang	Lwa2	SouthernThai_AN	Mbuti	-0.00059	0.000134	-4.41	23505	23771	450014	Austronesian
Dara-ang	Lavue3	SouthernThai_AN	Mbuti	-0.000475	0.000151	-3.141	23520	23734	450014	Austronesian
Dara-ang	Lavue1	SouthernThai_AN	Mbuti	-0.000422	0.000133	-3.171	23535	23724	450014	Austronesian
Dara-ang	Lavue2	SouthernThai_AN	Mbuti	-0.00038	0.000139	-2.723	23571	23742	450014	Austronesian
Dara-ang	Lwa1	SouthernThai_AN	Mbuti	-0.000577	0.00013	-4.454	23503	23763	450014	Austronesian
Dara-ang	Lwa3	SouthernThai_AN	Mbuti	-0.000648	0.000135	-4.786	23443	23734	450014	Austronesian
Dara-ang	Blang	Tagalog	Mbuti	-0.000457	0.000174	-2.632	23605	23811	450014	Austronesian
Dara-ang	Lavue5	Tagalog	Mbuti	-9.1e-05	0.000164	-0.553	23710	23751	450014	Austronesian
Dara-ang	Lavue4	Tagalog	Mbuti	-0.000128	0.000172	-0.741	23690	23748	450014	Austronesian
Dara-ang	Lwa2	Tagalog	Mbuti	-0.00055	0.000151	-3.639	23612	23859	450014	Austronesian
Dara-ang	Lavue3	Tagalog	Mbuti	-4e-06	0.000171	-0.024	23716	23718	450014	Austronesian
Dara-ang	Lavue1	Tagalog	Mbuti	-9.2e-05	0.000152	-0.603	23700	23741	450014	Austronesian
Dara-ang	Lavue2	Tagalog	Mbuti	-0.000118	0.000157	-0.75	23724	23777	450014	Austronesian
Dara-ang	Lwa1	Tagalog	Mbuti	-0.000588	0.000148	-3.965	23599	23864	450014	Austronesian
Dara-ang	Lwa3	Tagalog	Mbuti	-0.000385	0.000152	-2.529	23595	23768	450014	Austronesian
Dara-ang	Blang	Vizaya	Mbuti	-0.000399	0.000172	-2.313	23623	23802	450014	Austronesian
Dara-ang	Lavue5	Vizaya	Mbuti	6e-06	0.000175	0.036	23739	23736	450014	Austronesian
Dara-ang	Lavue4	Vizaya	Mbuti	3e-06	0.000178	0.016	23720	23719	450014	Austronesian
Dara-ang	Lwa2	Vizaya	Mbuti	-0.000537	0.00016	-3.349	23623	23864	450014	Austronesian
Dara-ang	Lavue3	Vizaya	Mbuti	4.3e-05	0.000184	0.234	23732	23713	450014	Austronesian
Dara-ang	Lavue1	Vizaya	Mbuti	-7.4e-05	0.00016	-0.461	23713	23746	450014	Austronesian
Dara-ang	Lavue2	Vizaya	Mbuti	-8.5e-05	0.000169	-0.504	23739	23777	450014	Austronesian
Dara-ang	Lwa1	Vizaya	Mbuti	-0.000546	0.000156	-3.494	23615	23861	450014	Austronesian
Dara-ang	Lwa3	Vizaya	Mbuti	-0.000389	0.000158	-2.466	23600	23775	450014	Austronesian
Dara-ang	Blang	Dao	Mbuti	-0.000559	0.000167	-3.35	23776	24028	450014	Hmong-Mien
Dara-ang	Lavue5	Dao	Mbuti	-0.000275	0.000164	-1.678	23870	23994	450014	Hmong-Mien
Dara-ang	Lavue4	Dao	Mbuti	-0.000174	0.000172	-1.011	23873	23951	450014	Hmong-Mien
Dara-ang	Lwa2	Dao	Mbuti	-0.000731	0.000153	-4.774	23771	24100	450014	Hmong-Mien
Dara-ang	Lavue3	Dao	Mbuti	-0.000173	0.000174	-0.996	23875	23953	450014	Hmong-Mien
Dara-ang	Lavue1	Dao	Mbuti	-0.000282	0.00015	-1.887	23856	23984	450014	Hmong-Mien
Dara-ang	Lavue2	Dao	Mbuti	-0.00026	0.000159	-1.636	23892	24009	450014	Hmong-Mien
Dara-ang	Lwa1	Dao	Mbuti	-0.000728	0.000149	-4.872	23766	24094	450014	Hmong-Mien
Dara-ang	Lwa3	Dao	Mbuti	-0.000493	0.000149	-3.303	23766	23988	450014	Hmong-Mien
Dara-ang	Blang	Hmong	Mbuti	-0.000153	0.000174	-0.88	23851	23920	450014	Hmong-Mien
Dara-ang	Lavue5	Hmong	Mbuti	1.8e-05	0.000171	0.108	23922	23913	450014	Hmong-Mien
Dara-ang	Lavue4	Hmong	Mbuti	0.000169	0.000182	0.932	23931	23855	450014	Hmong-Mien
Dara-ang	Lwa2	Hmong	Mbuti	-0.000392	0.000157	-2.496	23827	24004	450014	Hmong-Mien
Dara-ang	Lavue3	Hmong	Mbuti	8.6e-05	0.000182	0.474	23920	23882	450014	Hmong-Mien
Dara-ang	Lavue1	Hmong	Mbuti	1.1e-05	0.000157	0.07	23907	23902	450014	Hmong-Mien
Dara-ang	Lavue2	Hmong	Mbuti	9.7e-05	0.000169	0.57	23953	23910	450014	Hmong-Mien
Dara-ang	Lwa1	Hmong	Mbuti	-0.000348	0.000152	-2.285	23833	23989	450014	Hmong-Mien
Dara-ang	Lwa3	Hmong	Mbuti	-0.000238	0.00016	-1.489	23810	23917	450014	Hmong-Mien
Dara-ang	Blang	HmongDaw	Mbuti	-5.1e-05	0.000173	-0.297	23877	23900	450014	Hmong-Mien
Dara-ang	Lavue5	HmongDaw	Mbuti	8e-05	0.000171	0.469	23939	23903	450014	Hmong-Mien
Dara-ang	Lavue4	HmongDaw	Mbuti	0.000151	0.000182	0.825	23937	23869	450014	Hmong-Mien
Dara-ang	Lwa2	HmongDaw	Mbuti	-0.000316	0.000158	-1.993	23851	23993	450014	Hmong-Mien
Dara-ang	Lavue3	HmongDaw	Mbuti	0.000213	0.000177	1.207	23950	23854	450014	Hmong-Mien
Dara-ang	Lavue1	HmongDaw	Mbuti	6.2e-05	0.000158	0.395	23924	23896	450014	Hmong-Mien
Dara-ang	Lavue2	HmongDaw	Mbuti	9.1e-05	0.000167	0.546	23958	23917	450014	Hmong-Mien
Dara-ang	Lwa1	HmongDaw	Mbuti	-0.000282	0.000152	-1.855	23849	23976	450014	Hmong-Mien
Dara-ang	Lwa3	HmongDaw	Mbuti	-0.000163	0.000155	-1.051	23833	23906	450014	Hmong-Mien
Dara-ang	Blang	HmongNjua	Mbuti	-0.000212	0.000177	-1.202	23847	23943	450014	Hmong-Mien
Dara-ang	Lavue5	HmongNjua	Mbuti	-7e-06	0.000172	-0.04	23920	23923	450014	Hmong-Mien
Dara-ang	Lavue4	HmongNjua	Mbuti	7.8e-05	0.000188	0.412	23923	23888	450014	Hmong-Mien
Dara-ang	Lwa2	HmongNjua	Mbuti	-0.000495	0.000158	-3.128	23813	24036	450014	Hmong-Mien
Dara-ang	Lavue3	HmongNjua	Mbuti	2.5e-05	0.000178	0.139	23913	23902	450014	Hmong-Mien
Dara-ang	Lavue1	HmongNjua	Mbuti	-7.6e-05	0.000161	-0.473	23896	23930	450014	Hmong-Mien
Dara-ang	Lavue2	HmongNjua	Mbuti	1.9e-05	0.000169	0.113	23943	23934	450014	Hmong-Mien
Dara-ang	Lwa1	HmongNjua	Mbuti	-0.000377	0.000156	-2.412	23829	23998	450014	Hmong-Mien
Dara-ang	Lwa3	HmongNjua	Mbuti	-0.000296	0.00016	-1.848	23803	23936	450014	Hmong-Mien
Dara-ang	Blang	HmongVN	Mbuti	-0.000234	0.000179	-1.308	23839	23945	450014	Hmong-Mien
Dara-ang	Lavue5	HmongVN	Mbuti	-2.4e-05	0.000173	-0.137	23915	23926	450014	Hmong-Mien
Dara-ang	Lavue4	HmongVN	Mbuti	8.4e-05	0.000185	0.454	23925	23888	450014	Hmong-Mien
Dara-ang	Lwa2	HmongVN	Mbuti	-0.000389	0.000164	-2.367	23833	24008	450014	Hmong-Mien
Dara-ang	Lavue3	HmongVN	Mbuti	4.6e-05	0.000183	0.254	23920	23899	450014	Hmong-Mien
Dara-ang	Lavue1	HmongVN	Mbuti	-7e-06	0.000166	-0.041	23909	23912	450014	Hmong-Mien
Dara-ang	Lavue2	HmongVN	Mbuti	2.5e-05	0.000176	0.143	23943	23932	450014	Hmong-Mien
Dara-ang	Lwa1	HmongVN	Mbuti	-0.00034	0.000157	-2.164	23839	23992	450014	Hmong-Mien
Dara-ang	Lwa3	HmongVN	Mbuti	-0.000267	0.000161	-1.659	23811	23931	450014	Hmong-Mien
Dara-ang	Blang	IuMien	Mbuti	-0.000394	0.000169	-2.336	23803	23980	450014	Hmong-Mien
Dara-ang	Lavue5	IuMien	Mbuti	4e-06	0.000165	0.024	23919	23917	450014	Hmong-Mien
Dara-ang	Lavue4	IuMien	Mbuti	1e-05	0.000173	0.056	23902	23898	450014	Hmong-Mien
Dara-ang	Lwa2	IuMien	Mbuti	-0.000442	0.00015	-2.938	23820	24019	450014	Hmong-Mien
Dara-ang	Lavue3	IuMien	Mbuti	9.5e-05	0.000174	0.548	23922	23879	450014	Hmong-Mien
Dara-ang	Lavue1	IuMien	Mbuti	-5.3e-05	0.000153	-0.346	23894	23918	450014	Hmong-Mien
Dara-ang	Lavue2	IuMien	Mbuti	-2e-05	0.000159	-0.125	23933	23942	450014	Hmong-Mien
Dara-ang	Lwa1	IuMien	Mbuti	-0.000371	0.000148	-2.504	23829	23996	450014	Hmong-Mien
Dara-ang	Lwa3	IuMien	Mbuti	-0.000255	0.00015	-1.696	23804	23919	450014	Hmong-Mien
Dara-ang	Blang	Miao	Mbuti	-0.000123	0.00017	-0.72	23858	23913	450014	Hmong-Mien
Dara-ang	Lavue5	Miao	Mbuti	7.8e-05	0.000167	0.47	23931	23896	450014	Hmong-Mien
Dara-ang	Lavue4	Miao	Mbuti	0.000215	0.000171	1.255	23941	23845	450014	Hmong-Mien
Dara-ang	Lwa2	Miao	Mbuti	-0.000352	0.000152	-2.316	23836	23995	450014	Hmong-Mien
Dara-ang	Lavue3	Miao	Mbuti	6.2e-05	0.000177	0.348	23912	23884	450014	Hmong-Mien
Dara-ang	Lavue1	Miao	Mbuti	5e-06	0.000151	0.035	23905	23903	450014	Hmong-Mien
Dara-ang	Lavue2	Miao	Mbuti	7e-06	0.000159	0.044	23935	23932	450014	Hmong-Mien
Dara-ang	Lwa1	Miao	Mbuti	-0.00029	0.000148	-1.957	23845	23976	450014	Hmong-Mien
Dara-ang	Lwa3	Miao	Mbuti	-0.000147	0.00015	-0.986	23829	23895	450014	Hmong-Mien
Dara-ang	Blang	Pathen	Mbuti	-0.000327	0.000169	-1.931	23797	23945	450014	Hmong-Mien
Dara-ang	Lavue5	Pathen	Mbuti	1.4e-05	0.000165	0.086	23904	23898	450014	Hmong-Mien
Dara-ang	Lavue4	Pathen	Mbuti	-8.5e-05	0.000184	-0.46	23870	23908	450014	Hmong-Mien
Dara-ang	Lwa2	Pathen	Mbuti	-0.000502	0.000158	-3.181	23792	24017	450014	Hmong-Mien
Dara-ang	Lavue3	Pathen	Mbuti	-5.9e-05	0.000178	-0.332	23872	23899	450014	Hmong-Mien
Dara-ang	Lavue1	Pathen	Mbuti	-0.000145	0.000154	-0.937	23861	23926	450014	Hmong-Mien
Dara-ang	Lavue2	Pathen	Mbuti	-5.6e-05	0.000163	-0.343	23905	23930	450014	Hmong-Mien
Dara-ang	Lwa1	Pathen	Mbuti	-0.000431	0.000151	-2.846	23800	23994	450014	Hmong-Mien
Dara-ang	Lwa3	Pathen	Mbuti	-0.000305	0.000152	-2.002	23778	23915	450014	Hmong-Mien
Dara-ang	Blang	She	Mbuti	-3.1e-05	0.000167	-0.185	23885	23899	450014	Hmong-Mien
Dara-ang	Lavue5	She	Mbuti	0.000217	0.000167	1.302	23974	23876	450014	Hmong-Mien
Dara-ang	Lavue4	She	Mbuti	0.000203	0.00018	1.132	23950	23859	450014	Hmong-Mien
Dara-ang	Lwa2	She	Mbuti	-0.000327	0.000155	-2.107	23853	24000	450014	Hmong-Mien
Dara-ang	Lavue3	She	Mbuti	0.000209	0.000174	1.202	23956	23862	450014	Hmong-Mien
Dara-ang	Lavue1	She	Mbuti	0.000107	0.000153	0.699	23940	23892	450014	Hmong-Mien
Dara-ang	Lavue2	She	Mbuti	0.000146	0.000161	0.906	23977	23912	450014	Hmong-Mien
Dara-ang	Lwa1	She	Mbuti	-0.000254	0.000152	-1.673	23864	23978	450014	Hmong-Mien
Dara-ang	Lwa3	She	Mbuti	-0.000131	0.000151	-0.868	23842	23901	450014	Hmong-Mien
Dara-ang	Blang	Akha	Mbuti	-0.000432	0.000155	-2.779	23759	23953	450014	Sino-Tibetan
Dara-ang	Lavue5	Akha	Mbuti	-2.1e-05	0.000156	-0.134	23878	23887	450014	Sino-Tibetan
Dara-ang	Lavue4	Akha	Mbuti	-0.000141	0.000163	-0.864	23837	23900	450014	Sino-Tibetan
Dara-ang	Lwa2	Akha	Mbuti	-0.000292	0.000145	-2.014	23814	23946	450014	Sino-Tibetan
Dara-ang	Lavue3	Akha	Mbuti	-0.00026	0.000162	-1.604	23817	23934	450014	Sino-Tibetan
Dara-ang	Lavue1	Akha	Mbuti	-0.000266	0.000144	-1.843	23819	23938	450014	Sino-Tibetan
Dara-ang	Lavue2	Akha	Mbuti	-0.000224	0.000149	-1.504	23854	23955	450014	Sino-Tibetan
Dara-ang	Lwa1	Akha	Mbuti	-0.000297	0.00014	-2.128	23807	23941	450014	Sino-Tibetan
Dara-ang	Lwa3	Akha	Mbuti	-0.000461	0.000141	-3.261	23733	23940	450014	Sino-Tibetan
Dara-ang	Blang	Burmese	Mbuti	-0.000127	0.000148	-0.853	23601	23658	450014	Sino-Tibetan
Dara-ang	Lavue5	Burmese	Mbuti	0.000108	0.000145	0.745	23682	23634	450014	Sino-Tibetan
Dara-ang	Lavue4	Burmese	Mbuti	4.1e-05	0.000155	0.267	23653	23635	450014	Sino-Tibetan
Dara-ang	Lwa2	Burmese	Mbuti	-0.000128	0.000136	-0.937	23625	23683	450014	Sino-Tibetan
Dara-ang	Lavue3	Burmese	Mbuti	3.3e-05	0.000155	0.216	23650	23635	450014	Sino-Tibetan
Dara-ang	Lavue1	Burmese	Mbuti	-5.7e-05	0.000132	-0.427	23640	23665	450014	Sino-Tibetan
Dara-ang	Lavue2	Burmese	Mbuti	-1e-06	0.000138	-0.008	23679	23679	450014	Sino-Tibetan
Dara-ang	Lwa1	Burmese	Mbuti	-0.000101	0.000131	-0.775	23625	23671	450014	Sino-Tibetan
Dara-ang	Lwa3	Burmese	Mbuti	-0.000198	0.000136	-1.453	23560	23649	450014	Sino-Tibetan
Dara-ang	Blang	Cong	Mbuti	-0.000592	0.000167	-3.554	23709	23976	450014	Sino-Tibetan
Dara-ang	Lavue5	Cong	Mbuti	-2.1e-05	0.000165	-0.125	23854	23864	450014	Sino-Tibetan
Dara-ang	Lavue4	Cong	Mbuti	-0.000175	0.000167	-1.046	23812	23891	450014	Sino-Tibetan
Dara-ang	Lwa2	Cong	Mbuti	-0.000386	0.000151	-2.553	23776	23950	450014	Sino-Tibetan
Dara-ang	Lavue3	Cong	Mbuti	-0.000183	0.000169	-1.082	23811	23894	450014	Sino-Tibetan
Dara-ang	Lavue1	Cong	Mbuti	-0.000298	0.000149	-1.998	23790	23924	450014	Sino-Tibetan
Dara-ang	Lavue2	Cong	Mbuti	-0.000233	0.000157	-1.49	23832	23937	450014	Sino-Tibetan
Dara-ang	Lwa1	Cong	Mbuti	-0.00038	0.000146	-2.605	23772	23944	450014	Sino-Tibetan
Dara-ang	Lwa3	Cong	Mbuti	-0.000466	0.000149	-3.126	23710	23920	450014	Sino-Tibetan
Dara-ang	Blang	Dungan	Mbuti	6.4e-05	0.000154	0.414	23682	23653	450014	Sino-Tibetan
Dara-ang	Lavue5	Dungan	Mbuti	0.000257	0.000152	1.693	23758	23643	450014	Sino-Tibetan
Dara-ang	Lavue4	Dungan	Mbuti	0.000192	0.00016	1.198	23729	23642	450014	Sino-Tibetan
Dara-ang	Lwa2	Dungan	Mbuti	-7.7e-05	0.00014	-0.545	23683	23717	450014	Sino-Tibetan
Dara-ang	Lavue3	Dungan	Mbuti	0.000285	0.000162	1.757	23748	23619	450014	Sino-Tibetan
Dara-ang	Lavue1	Dungan	Mbuti	0.000116	0.000136	0.855	23719	23667	450014	Sino-Tibetan
Dara-ang	Lavue2	Dungan	Mbuti	0.000167	0.000146	1.146	23756	23681	450014	Sino-Tibetan
Dara-ang	Lwa1	Dungan	Mbuti	-7.2e-05	0.000136	-0.531	23680	23712	450014	Sino-Tibetan
Dara-ang	Lwa3	Dungan	Mbuti	1.2e-05	0.00014	0.088	23650	23645	450014	Sino-Tibetan
Dara-ang	Blang	Gurung	Mbuti	0.000335	0.000165	2.034	23719	23568	450014	Sino-Tibetan
Dara-ang	Lavue5	Gurung	Mbuti	0.000361	0.000164	2.194	23758	23595	450014	Sino-Tibetan
Dara-ang	Lavue4	Gurung	Mbuti	0.000307	0.000176	1.745	23730	23592	450014	Sino-Tibetan
Dara-ang	Lwa2	Gurung	Mbuti	0.000242	0.000152	1.591	23723	23614	450014	Sino-Tibetan
Dara-ang	Lavue3	Gurung	Mbuti	0.000482	0.00017	2.828	23764	23548	450014	Sino-Tibetan
Dara-ang	Lavue1	Gurung	Mbuti	0.000249	0.000152	1.641	23726	23614	450014	Sino-Tibetan
Dara-ang	Lavue2	Gurung	Mbuti	0.00035	0.000159	2.204	23776	23618	450014	Sino-Tibetan
Dara-ang	Lwa1	Gurung	Mbuti	0.000329	0.000146	2.25	23738	23590	450014	Sino-Tibetan
Dara-ang	Lwa3	Gurung	Mbuti	0.000227	0.000147	1.546	23675	23572	450014	Sino-Tibetan
Dara-ang	Blang	Han	Mbuti	1e-05	0.000156	0.066	23860	23855	450014	Sino-Tibetan
Dara-ang	Lavue5	Han	Mbuti	0.000229	0.000154	1.491	23939	23836	450014	Sino-Tibetan
Dara-ang	Lavue4	Han	Mbuti	0.000183	0.000165	1.113	23914	23831	450014	Sino-Tibetan
Dara-ang	Lwa2	Han	Mbuti	-0.000243	0.000143	-1.706	23837	23946	450014	Sino-Tibetan
Dara-ang	Lavue3	Han	Mbuti	0.000245	0.000162	1.509	23927	23816	450014	Sino-Tibetan
Dara-ang	Lavue1	Han	Mbuti	0.000116	0.000141	0.823	23906	23854	450014	Sino-Tibetan
Dara-ang	Lavue2	Han	Mbuti	0.000143	0.00015	0.952	23940	23876	450014	Sino-Tibetan
Dara-ang	Lwa1	Han	Mbuti	-0.000224	0.000139	-1.617	23837	23938	450014	Sino-Tibetan
Dara-ang	Lwa3	Han	Mbuti	-7.7e-05	0.000141	-0.547	23819	23853	450014	Sino-Tibetan
Dara-ang	Blang	Han_Beijing	Mbuti	6.3e-05	0.000156	0.403	23934	23906	450014	Sino-Tibetan
Dara-ang	Lavue5	Han_Beijing	Mbuti	0.000297	0.000155	1.918	24017	23883	450014	Sino-Tibetan
Dara-ang	Lavue4	Han_Beijing	Mbuti	0.000226	0.000163	1.384	23987	23885	450014	Sino-Tibetan
Dara-ang	Lwa2	Han_Beijing	Mbuti	-0.000195	0.000143	-1.367	23910	23998	450014	Sino-Tibetan
Dara-ang	Lavue3	Han_Beijing	Mbuti	0.000266	0.000164	1.628	23995	23875	450014	Sino-Tibetan
Dara-ang	Lavue1	Han_Beijing	Mbuti	0.000164	0.000141	1.162	23981	23907	450014	Sino-Tibetan
Dara-ang	Lavue2	Han_Beijing	Mbuti	0.000177	0.000148	1.193	24011	23931	450014	Sino-Tibetan
Dara-ang	Lwa1	Han_Beijing	Mbuti	-0.00013	0.000137	-0.954	23919	23977	450014	Sino-Tibetan
Dara-ang	Lwa3	Han_Beijing	Mbuti	-2.9e-05	0.00014	-0.209	23893	23906	450014	Sino-Tibetan
Dara-ang	Blang	Han_Chongqing	Mbuti	-4.8e-05	0.000184	-0.262	23866	23888	450014	Sino-Tibetan
Dara-ang	Lavue5	Han_Chongqing	Mbuti	5.9e-05	0.000188	0.311	23932	23905	450014	Sino-Tibetan
Dara-ang	Lavue4	Han_Chongqing	Mbuti	-3.3e-05	0.000198	-0.166	23899	23913	450014	Sino-Tibetan
Dara-ang	Lwa2	Han_Chongqing	Mbuti	-0.000291	0.000169	-1.723	23851	23982	450014	Sino-Tibetan
Dara-ang	Lavue3	Han_Chongqing	Mbuti	0.000197	0.000194	1.013	23941	23853	450014	Sino-Tibetan
Dara-ang	Lavue1	Han_Chongqing	Mbuti	-3.7e-05	0.000166	-0.224	23901	23918	450014	Sino-Tibetan
Dara-ang	Lavue2	Han_Chongqing	Mbuti	-3.8e-05	0.000178	-0.214	23928	23945	450014	Sino-Tibetan
Dara-ang	Lwa1	Han_Chongqing	Mbuti	-0.000302	0.000167	-1.801	23843	23979	450014	Sino-Tibetan
Dara-ang	Lwa3	Han_Chongqing	Mbuti	-0.000112	0.000166	-0.676	23835	23885	450014	Sino-Tibetan
Dara-ang	Blang	Han_Fujian	Mbuti	-4.1e-05	0.000175	-0.235	23868	23887	450014	Sino-Tibetan
Dara-ang	Lavue5	Han_Fujian	Mbuti	0.000209	0.000172	1.218	23954	23860	450014	Sino-Tibetan
Dara-ang	Lavue4	Han_Fujian	Mbuti	9e-05	0.000179	0.502	23912	23871	450014	Sino-Tibetan
Dara-ang	Lwa2	Han_Fujian	Mbuti	-0.000279	0.00016	-1.741	23847	23973	450014	Sino-Tibetan
Dara-ang	Lavue3	Han_Fujian	Mbuti	0.000239	0.000183	1.302	23939	23832	450014	Sino-Tibetan
Dara-ang	Lavue1	Han_Fujian	Mbuti	0.000172	0.000155	1.106	23935	23858	450014	Sino-Tibetan
Dara-ang	Lavue2	Han_Fujian	Mbuti	0.000111	0.000166	0.672	23950	23900	450014	Sino-Tibetan
Dara-ang	Lwa1	Han_Fujian	Mbuti	-0.000313	0.000151	-2.069	23835	23975	450014	Sino-Tibetan
Dara-ang	Lwa3	Han_Fujian	Mbuti	-5.8e-05	0.000156	-0.37	23843	23868	450014	Sino-Tibetan
Dara-ang	Blang	Han_Guangdong	Mbuti	-0.000195	0.000169	-1.153	23856	23944	450014	Sino-Tibetan
Dara-ang	Lavue5	Han_Guangdong	Mbuti	0.000122	0.000167	0.733	23951	23896	450014	Sino-Tibetan
Dara-ang	Lavue4	Han_Guangdong	Mbuti	0.000133	0.000174	0.767	23937	23877	450014	Sino-Tibetan
Dara-ang	Lwa2	Han_Guangdong	Mbuti	-0.000353	0.000157	-2.248	23850	24009	450014	Sino-Tibetan
Dara-ang	Lavue3	Han_Guangdong	Mbuti	0.000129	0.000176	0.73	23942	23884	450014	Sino-Tibetan
Dara-ang	Lavue1	Han_Guangdong	Mbuti	6.2e-05	0.000155	0.402	23932	23904	450014	Sino-Tibetan
Dara-ang	Lavue2	Han_Guangdong	Mbuti	6e-05	0.000163	0.368	23958	23931	450014	Sino-Tibetan
Dara-ang	Lwa1	Han_Guangdong	Mbuti	-0.000432	0.000152	-2.844	23831	24025	450014	Sino-Tibetan
Dara-ang	Lwa3	Han_Guangdong	Mbuti	-0.000243	0.000156	-1.558	23820	23930	450014	Sino-Tibetan
Dara-ang	Blang	Han_Henan	Mbuti	0.000176	0.000168	1.044	23884	23805	450014	Sino-Tibetan
Dara-ang	Lavue5	Han_Henan	Mbuti	0.000476	0.000168	2.834	23982	23767	450014	Sino-Tibetan
Dara-ang	Lavue4	Han_Henan	Mbuti	0.000307	0.000181	1.695	23932	23794	450014	Sino-Tibetan
Dara-ang	Lwa2	Han_Henan	Mbuti	-3.9e-05	0.000161	-0.242	23871	23889	450014	Sino-Tibetan
Dara-ang	Lavue3	Han_Henan	Mbuti	0.000418	0.000178	2.347	23958	23770	450014	Sino-Tibetan
Dara-ang	Lavue1	Han_Henan	Mbuti	0.000197	0.000156	1.267	23918	23830	450014	Sino-Tibetan
Dara-ang	Lavue2	Han_Henan	Mbuti	0.000309	0.000163	1.902	23971	23832	450014	Sino-Tibetan
Dara-ang	Lwa1	Han_Henan	Mbuti	4.1e-05	0.000154	0.267	23887	23868	450014	Sino-Tibetan
Dara-ang	Lwa3	Han_Henan	Mbuti	0.000106	0.000157	0.674	23849	23801	450014	Sino-Tibetan
Dara-ang	Blang	Han_Hubei	Mbuti	0.000114	0.000174	0.654	23927	23875	450014	Sino-Tibetan
Dara-ang	Lavue5	Han_Hubei	Mbuti	0.00013	0.000178	0.729	23966	23908	450014	Sino-Tibetan
Dara-ang	Lavue4	Han_Hubei	Mbuti	0.000118	0.00019	0.62	23946	23893	450014	Sino-Tibetan
Dara-ang	Lwa2	Han_Hubei	Mbuti	-0.000329	0.000162	-2.029	23865	24014	450014	Sino-Tibetan
Dara-ang	Lavue3	Han_Hubei	Mbuti	0.000276	0.000183	1.507	23978	23854	450014	Sino-Tibetan
Dara-ang	Lavue1	Han_Hubei	Mbuti	0.000182	0.000163	1.122	23968	23886	450014	Sino-Tibetan
Dara-ang	Lavue2	Han_Hubei	Mbuti	0.000235	0.000171	1.374	24005	23900	450014	Sino-Tibetan
Dara-ang	Lwa1	Han_Hubei	Mbuti	-0.000241	0.000157	-1.53	23881	23989	450014	Sino-Tibetan
Dara-ang	Lwa3	Han_Hubei	Mbuti	-5e-05	0.000159	-0.316	23874	23896	450014	Sino-Tibetan
Dara-ang	Blang	Han_Jiangsu	Mbuti	-5.1e-05	0.000166	-0.309	23842	23865	450014	Sino-Tibetan
Dara-ang	Lavue5	Han_Jiangsu	Mbuti	0.000148	0.00017	0.869	23919	23853	450014	Sino-Tibetan
Dara-ang	Lavue4	Han_Jiangsu	Mbuti	8.3e-05	0.000178	0.467	23893	23855	450014	Sino-Tibetan
Dara-ang	Lwa2	Han_Jiangsu	Mbuti	-0.000274	0.000156	-1.761	23827	23951	450014	Sino-Tibetan
Dara-ang	Lavue3	Han_Jiangsu	Mbuti	0.000221	0.000176	1.256	23918	23819	450014	Sino-Tibetan
Dara-ang	Lavue1	Han_Jiangsu	Mbuti	6.5e-05	0.000153	0.422	23893	23864	450014	Sino-Tibetan
Dara-ang	Lavue2	Han_Jiangsu	Mbuti	4.7e-05	0.000165	0.286	23920	23899	450014	Sino-Tibetan
Dara-ang	Lwa1	Han_Jiangsu	Mbuti	-0.000227	0.00015	-1.517	23831	23934	450014	Sino-Tibetan
Dara-ang	Lwa3	Han_Jiangsu	Mbuti	-0.000134	0.000156	-0.856	23805	23865	450014	Sino-Tibetan
Dara-ang	Blang	Han_Shandong	Mbuti	0.000194	0.000165	1.174	23881	23794	450014	Sino-Tibetan
Dara-ang	Lavue5	Han_Shandong	Mbuti	0.000332	0.000161	2.061	23945	23795	450014	Sino-Tibetan
Dara-ang	Lavue4	Han_Shandong	Mbuti	0.000272	0.00017	1.6	23918	23795	450014	Sino-Tibetan
Dara-ang	Lwa2	Han_Shandong	Mbuti	-0.000128	0.00015	-0.85	23845	23903	450014	Sino-Tibetan
Dara-ang	Lavue3	Han_Shandong	Mbuti	0.000376	0.00017	2.213	23939	23770	450014	Sino-Tibetan
Dara-ang	Lavue1	Han_Shandong	Mbuti	0.000235	0.00015	1.57	23916	23810	450014	Sino-Tibetan
Dara-ang	Lavue2	Han_Shandong	Mbuti	0.000249	0.000156	1.598	23946	23834	450014	Sino-Tibetan
Dara-ang	Lwa1	Han_Shandong	Mbuti	-2.6e-05	0.000145	-0.181	23861	23873	450014	Sino-Tibetan
Dara-ang	Lwa3	Han_Shandong	Mbuti	-3e-06	0.000149	-0.023	23821	23823	450014	Sino-Tibetan
Dara-ang	Blang	Han_Shanghai	Mbuti	2e-05	0.0002	0.1	23943	23934	450014	Sino-Tibetan
Dara-ang	Lavue5	Han_Shanghai	Mbuti	0.000232	0.000202	1.148	24018	23914	450014	Sino-Tibetan
Dara-ang	Lavue4	Han_Shanghai	Mbuti	0.000122	0.000204	0.6	23988	23933	450014	Sino-Tibetan
Dara-ang	Lwa2	Han_Shanghai	Mbuti	-0.000266	0.000186	-1.431	23909	24029	450014	Sino-Tibetan
Dara-ang	Lavue3	Han_Shanghai	Mbuti	0.000191	0.000201	0.948	23990	23904	450014	Sino-Tibetan
Dara-ang	Lavue1	Han_Shanghai	Mbuti	-6e-06	0.000183	-0.034	23964	23967	450014	Sino-Tibetan
Dara-ang	Lavue2	Han_Shanghai	Mbuti	0.000127	0.000189	0.673	24014	23957	450014	Sino-Tibetan
Dara-ang	Lwa1	Han_Shanghai	Mbuti	-0.000185	0.000178	-1.038	23923	24006	450014	Sino-Tibetan
Dara-ang	Lwa3	Han_Shanghai	Mbuti	-0.000172	0.000183	-0.94	23878	23956	450014	Sino-Tibetan
Dara-ang	Blang	Han_Shanxi	Mbuti	0.0001	0.000165	0.607	23861	23816	450014	Sino-Tibetan
Dara-ang	Lavue5	Han_Shanxi	Mbuti	0.000357	0.000165	2.162	23951	23790	450014	Sino-Tibetan
Dara-ang	Lavue4	Han_Shanxi	Mbuti	0.000334	0.000172	1.942	23929	23779	450014	Sino-Tibetan
Dara-ang	Lwa2	Han_Shanxi	Mbuti	-1.2e-05	0.000153	-0.081	23866	23872	450014	Sino-Tibetan
Dara-ang	Lavue3	Han_Shanxi	Mbuti	0.000463	0.00017	2.726	23953	23744	450014	Sino-Tibetan
Dara-ang	Lavue1	Han_Shanxi	Mbuti	0.000237	0.000148	1.596	23916	23810	450014	Sino-Tibetan
Dara-ang	Lavue2	Han_Shanxi	Mbuti	0.000248	0.000155	1.602	23947	23836	450014	Sino-Tibetan
Dara-ang	Lwa1	Han_Shanxi	Mbuti	2.2e-05	0.000146	0.148	23871	23861	450014	Sino-Tibetan
Dara-ang	Lwa3	Han_Shanxi	Mbuti	3.6e-05	0.000151	0.236	23826	23810	450014	Sino-Tibetan
Dara-ang	Blang	Han_Sichuan	Mbuti	-0.000132	0.000172	-0.768	23835	23894	450014	Sino-Tibetan
Dara-ang	Lavue5	Han_Sichuan	Mbuti	0.000238	0.000166	1.435	23944	23837	450014	Sino-Tibetan
Dara-ang	Lavue4	Han_Sichuan	Mbuti	0.000139	0.000178	0.78	23909	23846	450014	Sino-Tibetan
Dara-ang	Lwa2	Han_Sichuan	Mbuti	-0.000273	0.000155	-1.764	23833	23955	450014	Sino-Tibetan
Dara-ang	Lavue3	Han_Sichuan	Mbuti	0.000158	0.000175	0.902	23909	23838	450014	Sino-Tibetan
Dara-ang	Lavue1	Han_Sichuan	Mbuti	0.000131	0.000154	0.849	23910	23851	450014	Sino-Tibetan
Dara-ang	Lavue2	Han_Sichuan	Mbuti	0.000132	0.000163	0.81	23941	23882	450014	Sino-Tibetan
Dara-ang	Lwa1	Han_Sichuan	Mbuti	-0.000189	0.00015	-1.256	23847	23932	450014	Sino-Tibetan
Dara-ang	Lwa3	Han_Sichuan	Mbuti	-7.3e-05	0.000153	-0.477	23821	23854	450014	Sino-Tibetan
Dara-ang	Blang	Han_Southern	Mbuti	-9.1e-05	0.000158	-0.577	23912	23953	450014	Sino-Tibetan
Dara-ang	Lavue5	Han_Southern	Mbuti	0.000132	0.000154	0.857	23991	23932	450014	Sino-Tibetan
Dara-ang	Lavue4	Han_Southern	Mbuti	0.000126	0.000162	0.775	23973	23917	450014	Sino-Tibetan
Dara-ang	Lwa2	Han_Southern	Mbuti	-0.000353	0.000142	-2.487	23886	24045	450014	Sino-Tibetan
Dara-ang	Lavue3	Han_Southern	Mbuti	0.000117	0.000162	0.721	23972	23920	450014	Sino-Tibetan
Dara-ang	Lavue1	Han_Southern	Mbuti	2.7e-05	0.000142	0.187	23961	23949	450014	Sino-Tibetan
Dara-ang	Lavue2	Han_Southern	Mbuti	6.6e-05	0.00015	0.442	23996	23966	450014	Sino-Tibetan
Dara-ang	Lwa1	Han_Southern	Mbuti	-0.00034	0.000139	-2.451	23884	24038	450014	Sino-Tibetan
Dara-ang	Lwa3	Han_Southern	Mbuti	-0.00015	0.00014	-1.068	23875	23943	450014	Sino-Tibetan
Dara-ang	Blang	Han_Zhejiang	Mbuti	0.000108	0.000175	0.621	23875	23826	450014	Sino-Tibetan
Dara-ang	Lavue5	Han_Zhejiang	Mbuti	0.000209	0.000176	1.189	23934	23839	450014	Sino-Tibetan
Dara-ang	Lavue4	Han_Zhejiang	Mbuti	0.000224	0.000179	1.255	23913	23813	450014	Sino-Tibetan
Dara-ang	Lwa2	Han_Zhejiang	Mbuti	-0.00027	0.000158	-1.702	23822	23944	450014	Sino-Tibetan
Dara-ang	Lavue3	Han_Zhejiang	Mbuti	0.000239	0.00018	1.328	23917	23810	450014	Sino-Tibetan
Dara-ang	Lavue1	Han_Zhejiang	Mbuti	0.000131	0.000153	0.858	23900	23841	450014	Sino-Tibetan
Dara-ang	Lavue2	Han_Zhejiang	Mbuti	0.000151	0.000164	0.922	23936	23868	450014	Sino-Tibetan
Dara-ang	Lwa1	Han_Zhejiang	Mbuti	-0.000132	0.00015	-0.882	23848	23908	450014	Sino-Tibetan
Dara-ang	Lwa3	Han_Zhejiang	Mbuti	-0.000137	0.000155	-0.882	23797	23859	450014	Sino-Tibetan
Dara-ang	Blang	Hanhi	Mbuti	-0.000442	0.000167	-2.651	23756	23955	450014	Sino-Tibetan
Dara-ang	Lavue5	Hanhi	Mbuti	3.8e-05	0.000166	0.231	23889	23871	450014	Sino-Tibetan
Dara-ang	Lavue4	Hanhi	Mbuti	-2.2e-05	0.000167	-0.133	23860	23870	450014	Sino-Tibetan
Dara-ang	Lwa2	Hanhi	Mbuti	-0.000247	0.000151	-1.643	23821	23933	450014	Sino-Tibetan
Dara-ang	Lavue3	Hanhi	Mbuti	-2.9e-05	0.000171	-0.172	23858	23871	450014	Sino-Tibetan
Dara-ang	Lavue1	Hanhi	Mbuti	-0.000133	0.000146	-0.909	23842	23902	450014	Sino-Tibetan
Dara-ang	Lavue2	Hanhi	Mbuti	-9.9e-05	0.000155	-0.635	23876	23921	450014	Sino-Tibetan
Dara-ang	Lwa1	Hanhi	Mbuti	-0.000298	0.000147	-2.033	23806	23940	450014	Sino-Tibetan
Dara-ang	Lwa3	Hanhi	Mbuti	-0.00039	0.000151	-2.587	23745	23920	450014	Sino-Tibetan
Dara-ang	Blang	KarenPadaung	Mbuti	-0.00057	0.000163	-3.496	23700	23957	450014	Sino-Tibetan
Dara-ang	Lavue5	KarenPadaung	Mbuti	-0.00063	0.000165	-3.819	23723	24007	450014	Sino-Tibetan
Dara-ang	Lavue4	KarenPadaung	Mbuti	-0.000666	0.000171	-3.885	23701	24000	450014	Sino-Tibetan
Dara-ang	Lwa2	KarenPadaung	Mbuti	-0.000699	0.000152	-4.586	23702	24016	450014	Sino-Tibetan
Dara-ang	Lavue3	KarenPadaung	Mbuti	-0.000733	0.000165	-4.454	23691	24021	450014	Sino-Tibetan
Dara-ang	Lavue1	KarenPadaung	Mbuti	-0.000848	0.000148	-5.731	23670	24052	450014	Sino-Tibetan
Dara-ang	Lavue2	KarenPadaung	Mbuti	-0.000894	0.000156	-5.715	23689	24091	450014	Sino-Tibetan
Dara-ang	Lwa1	KarenPadaung	Mbuti	-0.000544	0.000147	-3.698	23725	23969	450014	Sino-Tibetan
Dara-ang	Lwa3	KarenPadaung	Mbuti	-0.000533	0.000154	-3.459	23683	23923	450014	Sino-Tibetan
Dara-ang	Blang	KarenPwo	Mbuti	-0.000667	0.00016	-4.168	23679	23979	450014	Sino-Tibetan
Dara-ang	Lavue5	KarenPwo	Mbuti	-0.00057	0.000161	-3.531	23735	23991	450014	Sino-Tibetan
Dara-ang	Lavue4	KarenPwo	Mbuti	-0.000677	0.000171	-3.949	23694	23999	450014	Sino-Tibetan
Dara-ang	Lwa2	KarenPwo	Mbuti	-0.000565	0.00015	-3.759	23724	23979	450014	Sino-Tibetan
Dara-ang	Lavue3	KarenPwo	Mbuti	-0.000991	0.000167	-5.934	23638	24084	450014	Sino-Tibetan
Dara-ang	Lavue1	KarenPwo	Mbuti	-0.000972	0.000149	-6.513	23648	24086	450014	Sino-Tibetan
Dara-ang	Lavue2	KarenPwo	Mbuti	-0.001027	0.000157	-6.53	23665	24127	450014	Sino-Tibetan
Dara-ang	Lwa1	KarenPwo	Mbuti	-0.000523	0.000148	-3.532	23729	23964	450014	Sino-Tibetan
Dara-ang	Lwa3	KarenPwo	Mbuti	-0.000658	0.000147	-4.469	23656	23953	450014	Sino-Tibetan
Dara-ang	Blang	KarenSkaw	Mbuti	-0.000619	0.000172	-3.604	23673	23951	450014	Sino-Tibetan
Dara-ang	Lavue5	KarenSkaw	Mbuti	-0.000467	0.000168	-2.785	23742	23952	450014	Sino-Tibetan
Dara-ang	Lavue4	KarenSkaw	Mbuti	-0.000773	0.00018	-4.301	23660	24008	450014	Sino-Tibetan
Dara-ang	Lwa2	KarenSkaw	Mbuti	-0.000557	0.000156	-3.575	23715	23965	450014	Sino-Tibetan
Dara-ang	Lavue3	KarenSkaw	Mbuti	-0.001283	0.000173	-7.403	23567	24145	450014	Sino-Tibetan
Dara-ang	Lavue1	KarenSkaw	Mbuti	-0.001179	0.000154	-7.644	23594	24124	450014	Sino-Tibetan
Dara-ang	Lavue2	KarenSkaw	Mbuti	-0.001214	0.000163	-7.431	23613	24160	450014	Sino-Tibetan
Dara-ang	Lwa1	KarenSkaw	Mbuti	-0.000514	0.00015	-3.431	23719	23950	450014	Sino-Tibetan
Dara-ang	Lwa3	KarenSkaw	Mbuti	-0.000656	0.000155	-4.236	23649	23944	450014	Sino-Tibetan
Dara-ang	Blang	KarenSkaw2	Mbuti	-0.000629	0.00017	-3.712	23671	23954	450014	Sino-Tibetan
Dara-ang	Lavue5	KarenSkaw2	Mbuti	-0.000545	0.000169	-3.224	23728	23973	450014	Sino-Tibetan
Dara-ang	Lavue4	KarenSkaw2	Mbuti	-0.000974	0.000174	-5.582	23627	24065	450014	Sino-Tibetan
Dara-ang	Lwa2	KarenSkaw2	Mbuti	-0.000615	0.000161	-3.814	23702	23979	450014	Sino-Tibetan
Dara-ang	Lavue3	KarenSkaw2	Mbuti	-0.001298	0.000173	-7.505	23565	24149	450014	Sino-Tibetan
Dara-ang	Lavue1	KarenSkaw2	Mbuti	-0.001236	0.000155	-7.979	23583	24139	450014	Sino-Tibetan
Dara-ang	Lavue2	KarenSkaw2	Mbuti	-0.001244	0.000167	-7.468	23609	24168	450014	Sino-Tibetan
Dara-ang	Lwa1	KarenSkaw2	Mbuti	-0.000557	0.00015	-3.72	23711	23962	450014	Sino-Tibetan
Dara-ang	Lwa3	KarenSkaw2	Mbuti	-0.000649	0.000157	-4.125	23648	23940	450014	Sino-Tibetan
Dara-ang	Blang	Lahu	Mbuti	-0.000683	0.000166	-4.119	23714	24021	450014	Sino-Tibetan
Dara-ang	Lavue5	Lahu	Mbuti	-0.000261	0.000168	-1.551	23836	23954	450014	Sino-Tibetan
Dara-ang	Lavue4	Lahu	Mbuti	-0.000357	0.000172	-2.077	23800	23961	450014	Sino-Tibetan
Dara-ang	Lwa2	Lahu	Mbuti	-0.000534	0.000154	-3.458	23771	24011	450014	Sino-Tibetan
Dara-ang	Lavue3	Lahu	Mbuti	-0.000347	0.000177	-1.96	23804	23961	450014	Sino-Tibetan
Dara-ang	Lavue1	Lahu	Mbuti	-0.000383	0.000157	-2.449	23799	23971	450014	Sino-Tibetan
Dara-ang	Lavue2	Lahu	Mbuti	-0.000351	0.00016	-2.201	23835	23993	450014	Sino-Tibetan
Dara-ang	Lwa1	Lahu	Mbuti	-0.000513	0.00015	-3.424	23770	24001	450014	Sino-Tibetan
Dara-ang	Lwa3	Lahu	Mbuti	-0.000616	0.000153	-4.031	23707	23985	450014	Sino-Tibetan
Dara-ang	Blang	Lahu_CN	Mbuti	-0.000585	0.000171	-3.427	23731	23995	450014	Sino-Tibetan
Dara-ang	Lavue5	Lahu_CN	Mbuti	-0.000267	0.000171	-1.558	23832	23952	450014	Sino-Tibetan
Dara-ang	Lavue4	Lahu_CN	Mbuti	-0.000229	0.000173	-1.322	23820	23923	450014	Sino-Tibetan
Dara-ang	Lwa2	Lahu_CN	Mbuti	-0.000586	0.000155	-3.767	23759	24023	450014	Sino-Tibetan
Dara-ang	Lavue3	Lahu_CN	Mbuti	-0.00032	0.000179	-1.794	23809	23954	450014	Sino-Tibetan
Dara-ang	Lavue1	Lahu_CN	Mbuti	-0.000371	0.000156	-2.376	23802	23969	450014	Sino-Tibetan
Dara-ang	Lavue2	Lahu_CN	Mbuti	-0.000456	0.000164	-2.778	23813	24019	450014	Sino-Tibetan
Dara-ang	Lwa1	Lahu_CN	Mbuti	-0.000573	0.000151	-3.795	23758	24016	450014	Sino-Tibetan
Dara-ang	Lwa3	Lahu_CN	Mbuti	-0.00067	0.000156	-4.298	23695	23996	450014	Sino-Tibetan
Dara-ang	Blang	LahuVN	Mbuti	-0.000482	0.000167	-2.88	23733	23950	450014	Sino-Tibetan
Dara-ang	Lavue5	LahuVN	Mbuti	-7.8e-05	0.000168	-0.465	23855	23890	450014	Sino-Tibetan
Dara-ang	Lavue4	LahuVN	Mbuti	-0.00013	0.000174	-0.745	23825	23883	450014	Sino-Tibetan
Dara-ang	Lwa2	LahuVN	Mbuti	-0.000364	0.000151	-2.409	23787	23951	450014	Sino-Tibetan
Dara-ang	Lavue3	LahuVN	Mbuti	-0.000192	0.000172	-1.114	23819	23906	450014	Sino-Tibetan
Dara-ang	Lavue1	LahuVN	Mbuti	-0.000147	0.00015	-0.98	23828	23894	450014	Sino-Tibetan
Dara-ang	Lavue2	LahuVN	Mbuti	-0.000107	0.000159	-0.672	23866	23914	450014	Sino-Tibetan
Dara-ang	Lwa1	LahuVN	Mbuti	-0.000318	0.000147	-2.165	23792	23935	450014	Sino-Tibetan
Dara-ang	Lwa3	LahuVN	Mbuti	-0.000443	0.00015	-2.947	23723	23923	450014	Sino-Tibetan
Dara-ang	Blang	Lisu	Mbuti	-0.000368	0.000164	-2.249	23739	23905	450014	Sino-Tibetan
Dara-ang	Lavue5	Lisu	Mbuti	-2.9e-05	0.000161	-0.182	23844	23857	450014	Sino-Tibetan
Dara-ang	Lavue4	Lisu	Mbuti	-7.8e-05	0.000173	-0.452	23815	23850	450014	Sino-Tibetan
Dara-ang	Lwa2	Lisu	Mbuti	-0.000266	0.000152	-1.755	23788	23908	450014	Sino-Tibetan
Dara-ang	Lavue3	Lisu	Mbuti	-0.000148	0.00017	-0.873	23806	23873	450014	Sino-Tibetan
Dara-ang	Lavue1	Lisu	Mbuti	-0.000149	0.000153	-0.972	23808	23875	450014	Sino-Tibetan
Dara-ang	Lavue2	Lisu	Mbuti	-0.000143	0.000157	-0.911	23839	23903	450014	Sino-Tibetan
Dara-ang	Lwa1	Lisu	Mbuti	-0.000278	0.000144	-1.929	23780	23905	450014	Sino-Tibetan
Dara-ang	Lwa3	Lisu	Mbuti	-0.000392	0.000147	-2.662	23714	23890	450014	Sino-Tibetan
Dara-ang	Blang	Lolo	Mbuti	-0.000629	0.000173	-3.63	23729	24012	450014	Sino-Tibetan
Dara-ang	Lavue5	Lolo	Mbuti	-0.00026	0.000166	-1.565	23837	23954	450014	Sino-Tibetan
Dara-ang	Lavue4	Lolo	Mbuti	-0.000242	0.000178	-1.36	23824	23933	450014	Sino-Tibetan
Dara-ang	Lwa2	Lolo	Mbuti	-0.000579	0.000158	-3.662	23768	24028	450014	Sino-Tibetan
Dara-ang	Lavue3	Lolo	Mbuti	-0.000353	0.00018	-1.964	23807	23966	450014	Sino-Tibetan
Dara-ang	Lavue1	Lolo	Mbuti	-0.000365	0.000157	-2.317	23809	23973	450014	Sino-Tibetan
Dara-ang	Lavue2	Lolo	Mbuti	-0.000276	0.000161	-1.713	23852	23976	450014	Sino-Tibetan
Dara-ang	Lwa1	Lolo	Mbuti	-0.000727	0.00015	-4.849	23732	24059	450014	Sino-Tibetan
Dara-ang	Lwa3	Lolo	Mbuti	-0.000558	0.000155	-3.609	23721	23972	450014	Sino-Tibetan
Dara-ang	Blang	Magar	Mbuti	0.000253	0.00016	1.582	23673	23559	450014	Sino-Tibetan
Dara-ang	Lavue5	Magar	Mbuti	0.000496	0.000163	3.048	23759	23536	450014	Sino-Tibetan
Dara-ang	Lavue4	Magar	Mbuti	0.00036	0.000167	2.15	23718	23556	450014	Sino-Tibetan
Dara-ang	Lwa2	Magar	Mbuti	0.000162	0.000147	1.103	23683	23610	450014	Sino-Tibetan
Dara-ang	Lavue3	Magar	Mbuti	0.000371	0.000168	2.21	23716	23549	450014	Sino-Tibetan
Dara-ang	Lavue1	Magar	Mbuti	0.000179	0.000145	1.231	23681	23601	450014	Sino-Tibetan
Dara-ang	Lavue2	Magar	Mbuti	0.000205	0.000155	1.322	23714	23622	450014	Sino-Tibetan
Dara-ang	Lwa1	Magar	Mbuti	0.000279	0.000142	1.964	23699	23574	450014	Sino-Tibetan
Dara-ang	Lwa3	Magar	Mbuti	6.7e-05	0.000148	0.45	23613	23583	450014	Sino-Tibetan
Dara-ang	Blang	Naxi	Mbuti	0.000107	0.000164	0.65	23844	23796	450014	Sino-Tibetan
Dara-ang	Lavue5	Naxi	Mbuti	0.000387	0.000168	2.31	23935	23760	450014	Sino-Tibetan
Dara-ang	Lavue4	Naxi	Mbuti	0.000408	0.000177	2.312	23922	23739	450014	Sino-Tibetan
Dara-ang	Lwa2	Naxi	Mbuti	7.6e-05	0.000151	0.506	23866	23832	450014	Sino-Tibetan
Dara-ang	Lavue3	Naxi	Mbuti	0.000282	0.000169	1.672	23897	23770	450014	Sino-Tibetan
Dara-ang	Lavue1	Naxi	Mbuti	0.000231	0.000148	1.561	23895	23791	450014	Sino-Tibetan
Dara-ang	Lavue2	Naxi	Mbuti	0.000222	0.000156	1.417	23922	23822	450014	Sino-Tibetan
Dara-ang	Lwa1	Naxi	Mbuti	8.2e-05	0.000142	0.577	23863	23826	450014	Sino-Tibetan
Dara-ang	Lwa3	Naxi	Mbuti	-7e-06	0.000148	-0.05	23798	23802	450014	Sino-Tibetan
Dara-ang	Blang	Newar	Mbuti	0.000234	0.000167	1.4	23350	23244	450014	Sino-Tibetan
Dara-ang	Lavue5	Newar	Mbuti	0.0003	0.000165	1.823	23399	23264	450014	Sino-Tibetan
Dara-ang	Lavue4	Newar	Mbuti	0.000209	0.000174	1.205	23367	23272	450014	Sino-Tibetan
Dara-ang	Lwa2	Newar	Mbuti	0.000104	0.000146	0.717	23352	23305	450014	Sino-Tibetan
Dara-ang	Lavue3	Newar	Mbuti	0.000287	0.000173	1.655	23378	23249	450014	Sino-Tibetan
Dara-ang	Lavue1	Newar	Mbuti	0.000113	0.000146	0.773	23348	23298	450014	Sino-Tibetan
Dara-ang	Lavue2	Newar	Mbuti	0.000156	0.00015	1.034	23385	23315	450014	Sino-Tibetan
Dara-ang	Lwa1	Newar	Mbuti	0.000135	0.000143	0.944	23351	23290	450014	Sino-Tibetan
Dara-ang	Lwa3	Newar	Mbuti	4.2e-05	0.000148	0.286	23291	23272	450014	Sino-Tibetan
Dara-ang	Blang	Phula	Mbuti	-0.000453	0.000167	-2.717	23775	23979	450014	Sino-Tibetan
Dara-ang	Lavue5	Phula	Mbuti	-8.1e-05	0.000161	-0.504	23884	23920	450014	Sino-Tibetan
Dara-ang	Lavue4	Phula	Mbuti	-0.000153	0.000173	-0.888	23853	23922	450014	Sino-Tibetan
Dara-ang	Lwa2	Phula	Mbuti	-0.000489	0.000152	-3.215	23795	24015	450014	Sino-Tibetan
Dara-ang	Lavue3	Phula	Mbuti	-0.000141	0.000172	-0.817	23860	23923	450014	Sino-Tibetan
Dara-ang	Lavue1	Phula	Mbuti	-0.000213	0.000152	-1.395	23847	23942	450014	Sino-Tibetan
Dara-ang	Lavue2	Phula	Mbuti	-0.000134	0.000159	-0.843	23894	23955	450014	Sino-Tibetan
Dara-ang	Lwa1	Phula	Mbuti	-0.000435	0.000148	-2.945	23799	23995	450014	Sino-Tibetan
Dara-ang	Lwa3	Phula	Mbuti	-0.000418	0.000152	-2.746	23758	23946	450014	Sino-Tibetan
Dara-ang	Blang	Qiang_Danba	Mbuti	0.000394	0.000165	2.384	23909	23732	450014	Sino-Tibetan
Dara-ang	Lavue5	Qiang_Danba	Mbuti	0.000439	0.000165	2.665	23957	23759	450014	Sino-Tibetan
Dara-ang	Lavue4	Qiang_Danba	Mbuti	0.00039	0.000171	2.284	23930	23754	450014	Sino-Tibetan
Dara-ang	Lwa2	Qiang_Danba	Mbuti	0.000124	0.000151	0.819	23883	23827	450014	Sino-Tibetan
Dara-ang	Lavue3	Qiang_Danba	Mbuti	0.000505	0.000172	2.933	23958	23730	450014	Sino-Tibetan
Dara-ang	Lavue1	Qiang_Danba	Mbuti	0.000315	0.000148	2.127	23922	23780	450014	Sino-Tibetan
Dara-ang	Lavue2	Qiang_Danba	Mbuti	0.000384	0.000154	2.498	23964	23791	450014	Sino-Tibetan
Dara-ang	Lwa1	Qiang_Danba	Mbuti	0.000252	0.000144	1.751	23907	23793	450014	Sino-Tibetan
Dara-ang	Lwa3	Qiang_Danba	Mbuti	0.000182	0.000151	1.204	23847	23765	450014	Sino-Tibetan
Dara-ang	Blang	Qiang_Daofu	Mbuti	0.000376	0.000155	2.425	23896	23727	450014	Sino-Tibetan
Dara-ang	Lavue5	Qiang_Daofu	Mbuti	0.000399	0.00016	2.498	23943	23763	450014	Sino-Tibetan
Dara-ang	Lavue4	Qiang_Daofu	Mbuti	0.000364	0.000167	2.178	23918	23754	450014	Sino-Tibetan
Dara-ang	Lwa2	Qiang_Daofu	Mbuti	0.000149	0.000148	1.009	23881	23814	450014	Sino-Tibetan
Dara-ang	Lavue3	Qiang_Daofu	Mbuti	0.000443	0.000171	2.591	23934	23735	450014	Sino-Tibetan
Dara-ang	Lavue1	Qiang_Daofu	Mbuti	0.000253	0.000148	1.707	23903	23789	450014	Sino-Tibetan
Dara-ang	Lavue2	Qiang_Daofu	Mbuti	0.000333	0.000152	2.184	23945	23796	450014	Sino-Tibetan
Dara-ang	Lwa1	Qiang_Daofu	Mbuti	0.00017	0.000143	1.185	23882	23806	450014	Sino-Tibetan
Dara-ang	Lwa3	Qiang_Daofu	Mbuti	0.000134	0.000147	0.916	23829	23768	450014	Sino-Tibetan
Dara-ang	Blang	Rai	Mbuti	0.000355	0.000166	2.143	23818	23658	450014	Sino-Tibetan
Dara-ang	Lavue5	Rai	Mbuti	0.000523	0.000169	3.09	23892	23657	450014	Sino-Tibetan
Dara-ang	Lavue4	Rai	Mbuti	0.000423	0.00018	2.352	23858	23668	450014	Sino-Tibetan
Dara-ang	Lwa2	Rai	Mbuti	0.000331	0.000162	2.036	23839	23690	450014	Sino-Tibetan
Dara-ang	Lavue3	Rai	Mbuti	0.000476	0.000179	2.655	23865	23651	450014	Sino-Tibetan
Dara-ang	Lavue1	Rai	Mbuti	0.000252	0.000157	1.603	23824	23711	450014	Sino-Tibetan
Dara-ang	Lavue2	Rai	Mbuti	0.000261	0.000161	1.618	23853	23736	450014	Sino-Tibetan
Dara-ang	Lwa1	Rai	Mbuti	0.000297	0.000151	1.97	23830	23696	450014	Sino-Tibetan
Dara-ang	Lwa3	Rai	Mbuti	0.000189	0.000152	1.24	23764	23679	450014	Sino-Tibetan
Dara-ang	Blang	Sherpa	Mbuti	0.000317	0.000173	1.833	23811	23668	450014	Sino-Tibetan
Dara-ang	Lavue5	Sherpa	Mbuti	0.000514	0.000184	2.799	23889	23657	450014	Sino-Tibetan
Dara-ang	Lavue4	Sherpa	Mbuti	0.000503	0.000188	2.671	23871	23645	450014	Sino-Tibetan
Dara-ang	Lwa2	Sherpa	Mbuti	0.000338	0.000166	2.036	23845	23693	450014	Sino-Tibetan
Dara-ang	Lavue3	Sherpa	Mbuti	0.000457	0.000188	2.434	23862	23656	450014	Sino-Tibetan
Dara-ang	Lavue1	Sherpa	Mbuti	0.000252	0.000155	1.631	23824	23710	450014	Sino-Tibetan
Dara-ang	Lavue2	Sherpa	Mbuti	0.000243	0.000169	1.442	23850	23741	450014	Sino-Tibetan
Dara-ang	Lwa1	Sherpa	Mbuti	0.00031	0.000154	2.013	23830	23690	450014	Sino-Tibetan
Dara-ang	Lwa3	Sherpa	Mbuti	0.000169	0.000159	1.064	23759	23683	450014	Sino-Tibetan
Dara-ang	Blang	Sila	Mbuti	-0.000407	0.000176	-2.317	23744	23928	450014	Sino-Tibetan
Dara-ang	Lavue5	Sila	Mbuti	-0.000205	0.000177	-1.153	23823	23915	450014	Sino-Tibetan
Dara-ang	Lavue4	Sila	Mbuti	-0.000126	0.000181	-0.696	23823	23879	450014	Sino-Tibetan
Dara-ang	Lwa2	Sila	Mbuti	-0.000384	0.000162	-2.368	23776	23949	450014	Sino-Tibetan
Dara-ang	Lavue3	Sila	Mbuti	-0.000131	0.00018	-0.727	23821	23880	450014	Sino-Tibetan
Dara-ang	Lavue1	Sila	Mbuti	-0.000258	0.000162	-1.597	23803	23919	450014	Sino-Tibetan
Dara-ang	Lavue2	Sila	Mbuti	-0.000202	0.000168	-1.199	23839	23930	450014	Sino-Tibetan
Dara-ang	Lwa1	Sila	Mbuti	-0.000204	0.000154	-1.331	23811	23903	450014	Sino-Tibetan
Dara-ang	Lwa3	Sila	Mbuti	-0.000453	0.000157	-2.879	23717	23921	450014	Sino-Tibetan
Dara-ang	Blang	Tamang	Mbuti	0.000473	0.000155	3.059	23674	23461	450014	Sino-Tibetan
Dara-ang	Lavue5	Tamang	Mbuti	0.000528	0.000159	3.325	23724	23486	450014	Sino-Tibetan
Dara-ang	Lavue4	Tamang	Mbuti	0.000492	0.000164	3.006	23703	23482	450014	Sino-Tibetan
Dara-ang	Lwa2	Tamang	Mbuti	0.000362	0.000144	2.513	23682	23519	450014	Sino-Tibetan
Dara-ang	Lavue3	Tamang	Mbuti	0.000484	0.000165	2.924	23703	23485	450014	Sino-Tibetan
Dara-ang	Lavue1	Tamang	Mbuti	0.000349	0.000143	2.448	23678	23521	450014	Sino-Tibetan
Dara-ang	Lavue2	Tamang	Mbuti	0.00043	0.000152	2.833	23722	23529	450014	Sino-Tibetan
Dara-ang	Lwa1	Tamang	Mbuti	0.000407	0.000135	3.014	23688	23504	450014	Sino-Tibetan
Dara-ang	Lwa3	Tamang	Mbuti	0.000207	0.000142	1.457	23602	23509	450014	Sino-Tibetan
Dara-ang	Blang	Tibetan_Chamdo	Mbuti	0.000405	0.000156	2.605	23845	23662	450014	Sino-Tibetan
Dara-ang	Lavue5	Tibetan_Chamdo	Mbuti	0.000512	0.000159	3.223	23902	23672	450014	Sino-Tibetan
Dara-ang	Lavue4	Tibetan_Chamdo	Mbuti	0.000497	0.000168	2.964	23887	23663	450014	Sino-Tibetan
Dara-ang	Lwa2	Tibetan_Chamdo	Mbuti	0.000246	0.000147	1.677	23840	23729	450014	Sino-Tibetan
Dara-ang	Lavue3	Tibetan_Chamdo	Mbuti	0.000539	0.000166	3.251	23894	23651	450014	Sino-Tibetan
Dara-ang	Lavue1	Tibetan_Chamdo	Mbuti	0.00034	0.000144	2.36	23855	23702	450014	Sino-Tibetan
Dara-ang	Lavue2	Tibetan_Chamdo	Mbuti	0.000386	0.000153	2.515	23893	23720	450014	Sino-Tibetan
Dara-ang	Lwa1	Tibetan_Chamdo	Mbuti	0.000328	0.000139	2.354	23849	23702	450014	Sino-Tibetan
Dara-ang	Lwa3	Tibetan_Chamdo	Mbuti	0.000136	0.000146	0.93	23770	23709	450014	Sino-Tibetan
Dara-ang	Blang	Tibetan_Gangcha	Mbuti	0.000338	0.000154	2.188	23787	23635	450014	Sino-Tibetan
Dara-ang	Lavue5	Tibetan_Gangcha	Mbuti	0.000447	0.000155	2.879	23848	23646	450014	Sino-Tibetan
Dara-ang	Lavue4	Tibetan_Gangcha	Mbuti	0.000363	0.000162	2.24	23814	23651	450014	Sino-Tibetan
Dara-ang	Lwa2	Tibetan_Gangcha	Mbuti	0.000182	0.000142	1.28	23786	23704	450014	Sino-Tibetan
Dara-ang	Lavue3	Tibetan_Gangcha	Mbuti	0.00048	0.000161	2.969	23838	23623	450014	Sino-Tibetan
Dara-ang	Lavue1	Tibetan_Gangcha	Mbuti	0.000312	0.00014	2.227	23810	23669	450014	Sino-Tibetan
Dara-ang	Lavue2	Tibetan_Gangcha	Mbuti	0.000342	0.000149	2.3	23843	23689	450014	Sino-Tibetan
Dara-ang	Lwa1	Tibetan_Gangcha	Mbuti	0.000261	0.000135	1.929	23796	23679	450014	Sino-Tibetan
Dara-ang	Lwa3	Tibetan_Gangcha	Mbuti	0.000129	0.000142	0.913	23726	23668	450014	Sino-Tibetan
Dara-ang	Blang	Tibetan_Gannan	Mbuti	0.00019	0.000169	1.128	23766	23680	450014	Sino-Tibetan
Dara-ang	Lavue5	Tibetan_Gannan	Mbuti	0.000313	0.000166	1.892	23830	23689	450014	Sino-Tibetan
Dara-ang	Lavue4	Tibetan_Gannan	Mbuti	0.000319	0.000176	1.81	23811	23667	450014	Sino-Tibetan
Dara-ang	Lwa2	Tibetan_Gannan	Mbuti	-9.5e-05	0.000157	-0.604	23734	23777	450014	Sino-Tibetan
Dara-ang	Lavue3	Tibetan_Gannan	Mbuti	0.000315	0.000173	1.816	23805	23664	450014	Sino-Tibetan
Dara-ang	Lavue1	Tibetan_Gannan	Mbuti	0.00015	0.000151	0.99	23779	23712	450014	Sino-Tibetan
Dara-ang	Lavue2	Tibetan_Gannan	Mbuti	0.000209	0.000159	1.316	23821	23727	450014	Sino-Tibetan
Dara-ang	Lwa1	Tibetan_Gannan	Mbuti	-5e-06	0.000147	-0.032	23747	23749	450014	Sino-Tibetan
Dara-ang	Lwa3	Tibetan_Gannan	Mbuti	6.8e-05	0.000151	0.45	23718	23688	450014	Sino-Tibetan
Dara-ang	Blang	Tibetan_Lhasa	Mbuti	0.000349	0.000163	2.137	23825	23668	450014	Sino-Tibetan
Dara-ang	Lavue5	Tibetan_Lhasa	Mbuti	0.000431	0.000164	2.637	23881	23686	450014	Sino-Tibetan
Dara-ang	Lavue4	Tibetan_Lhasa	Mbuti	0.000394	0.000172	2.291	23856	23679	450014	Sino-Tibetan
Dara-ang	Lwa2	Tibetan_Lhasa	Mbuti	0.000201	0.000148	1.358	23823	23733	450014	Sino-Tibetan
Dara-ang	Lavue3	Tibetan_Lhasa	Mbuti	0.000514	0.000172	2.983	23880	23648	450014	Sino-Tibetan
Dara-ang	Lavue1	Tibetan_Lhasa	Mbuti	0.000273	0.000149	1.836	23834	23711	450014	Sino-Tibetan
Dara-ang	Lavue2	Tibetan_Lhasa	Mbuti	0.000279	0.000158	1.762	23865	23739	450014	Sino-Tibetan
Dara-ang	Lwa1	Tibetan_Lhasa	Mbuti	0.000298	0.000144	2.072	23836	23702	450014	Sino-Tibetan
Dara-ang	Lwa3	Tibetan_Lhasa	Mbuti	0.000189	0.000145	1.306	23770	23685	450014	Sino-Tibetan
Dara-ang	Blang	Tibetan_Nagqu	Mbuti	0.000415	0.000165	2.516	23837	23650	450014	Sino-Tibetan
Dara-ang	Lavue5	Tibetan_Nagqu	Mbuti	0.000538	0.000171	3.14	23897	23654	450014	Sino-Tibetan
Dara-ang	Lavue4	Tibetan_Nagqu	Mbuti	0.000427	0.000176	2.429	23860	23668	450014	Sino-Tibetan
Dara-ang	Lwa2	Tibetan_Nagqu	Mbuti	0.000233	0.000155	1.511	23826	23721	450014	Sino-Tibetan
Dara-ang	Lavue3	Tibetan_Nagqu	Mbuti	0.000439	0.000173	2.536	23860	23662	450014	Sino-Tibetan
Dara-ang	Lavue1	Tibetan_Nagqu	Mbuti	0.000306	0.00015	2.037	23839	23701	450014	Sino-Tibetan
Dara-ang	Lavue2	Tibetan_Nagqu	Mbuti	0.000351	0.000157	2.231	23877	23719	450014	Sino-Tibetan
Dara-ang	Lwa1	Tibetan_Nagqu	Mbuti	0.000383	0.000149	2.572	23854	23682	450014	Sino-Tibetan
Dara-ang	Lwa3	Tibetan_Nagqu	Mbuti	0.000178	0.000154	1.153	23768	23688	450014	Sino-Tibetan
Dara-ang	Blang	Tibetan_Shannan	Mbuti	0.000309	0.000159	1.945	23787	23648	450014	Sino-Tibetan
Dara-ang	Lavue5	Tibetan_Shannan	Mbuti	0.000369	0.000168	2.195	23837	23671	450014	Sino-Tibetan
Dara-ang	Lavue4	Tibetan_Shannan	Mbuti	0.000305	0.000173	1.763	23809	23672	450014	Sino-Tibetan
Dara-ang	Lwa2	Tibetan_Shannan	Mbuti	0.000202	0.00015	1.34	23797	23707	450014	Sino-Tibetan
Dara-ang	Lavue3	Tibetan_Shannan	Mbuti	0.000416	0.000168	2.476	23833	23646	450014	Sino-Tibetan
[truncated: 355 more rows]

[truncated: 3 more sheets: TableS5, TabelS6, Table S7]
